# Supplementary material for: The prognostic value and immune correlation of IL18 expression and promoter methylation in renal cell carcinoma
Source: Clin Epigenetics. 2023 Jan 28;15:14. doi: 10.1186/s13148-023-01426-8 (PMC9883904; doi:10.1186/s13148-023-01426-8)
Supplement: Supplementary file 2 — Additional file 2. The supplementary tables in this study. [file 13148_2023_1426_MOESM2_ESM.xlsx]

## Sheet: S1
Table S1: Clinical information of TCGA cohort used in our study
	Gender	OS	OS.Time	Race	cancer_status	Age	laterality	Grade	Stage	TNM	histological type
TCGA-3Z-A93Z	MALE	0	0.0109589	BLACK OR AFRICAN AMERICAN	TUMOR FREE	69	Right	G2	Stage I	M0T1aN0M0	clear cell renal cell carcinoma
TCGA-6D-AA2E	FEMALE	0	0.369863	BLACK OR AFRICAN AMERICAN	TUMOR FREE	68	Right	G2	Stage I	MXT1bNXMX	clear cell renal cell carcinoma
TCGA-A3-3357	MALE	0	3.90411	WHITE	TUMOR FREE	62	Right	G3	Stage II	T2N0M0	clear cell renal cell carcinoma
TCGA-A3-3358	FEMALE	0	3.58082	WHITE	TUMOR FREE	57	Left	G2	Stage I	T1aN0M0	clear cell renal cell carcinoma
TCGA-A3-3367	MALE	0	2.88767	WHITE	TUMOR FREE	72	Left	G3	Stage I	T1bN0M0	clear cell renal cell carcinoma
TCGA-A3-3370	FEMALE	0	2.12603	WHITE	TUMOR FREE	48	Left	G2	Stage I	T1bN0M0	clear cell renal cell carcinoma
TCGA-A3-3373	FEMALE	0	0.915068	WHITE	TUMOR FREE	54	Right	G3	Stage I	T1bN0M0	clear cell renal cell carcinoma
TCGA-A3-3376	MALE	0	2.93151	BLACK OR AFRICAN AMERICAN	TUMOR FREE	51	Left	G2	Stage I	T1aN0M0	clear cell renal cell carcinoma
TCGA-A3-3385	FEMALE	0	1.98904	WHITE	TUMOR FREE	46	Left	G2	Stage I	T1aN0M0	clear cell renal cell carcinoma
TCGA-A3-3387	MALE	0	1.69041	WHITE	TUMOR FREE	49	Left	G2	Stage I	T1aN0M0	clear cell renal cell carcinoma
TCGA-A3-A6NI	MALE	0	0.0547945	BLACK OR AFRICAN AMERICAN	TUMOR FREE	47	Left	G3	Stage I	M0T1aNXMX	clear cell renal cell carcinoma
TCGA-A3-A6NJ	FEMALE	0	0	BLACK OR AFRICAN AMERICAN	TUMOR FREE	57	Left	G1	Stage I	M0T1aNXMX	clear cell renal cell carcinoma
TCGA-A3-A6NL	FEMALE	0	0	BLACK OR AFRICAN AMERICAN	TUMOR FREE	49	Left	G2	Stage I	M0T1bNXMX	clear cell renal cell carcinoma
TCGA-A3-A6NN	MALE	0	0.00821918	BLACK OR AFRICAN AMERICAN	TUMOR FREE	78	Left	G2	Stage I	M0T1aNXMX	clear cell renal cell carcinoma
TCGA-A3-A8CQ	FEMALE	0	0.00821918	BLACK OR AFRICAN AMERICAN	TUMOR FREE	59	Left	G2	Stage I	M0T1aNXMX	clear cell renal cell carcinoma
TCGA-A3-A8OU	FEMALE	0	0	BLACK OR AFRICAN AMERICAN	TUMOR FREE	74	Right	G1	Stage I	M0T1aNXMX	clear cell renal cell carcinoma
TCGA-A3-A8OV	MALE	0	0	BLACK OR AFRICAN AMERICAN	TUMOR FREE	75	Right	G2	Stage I	M0T1aNXMX	clear cell renal cell carcinoma
TCGA-A3-A8OW	MALE	0	0.00273973	BLACK OR AFRICAN AMERICAN	TUMOR FREE	37	Left	G2	Stage III	M0T3aNXMX	clear cell renal cell carcinoma
TCGA-A3-A8OX	FEMALE	0	0	BLACK OR AFRICAN AMERICAN	TUMOR FREE	65	Left	G3	Stage I	M0T1aNXMX	clear cell renal cell carcinoma
TCGA-AK-3425	MALE	0	9.1589	WHITE		68	Left	G2	Stage I	T1N0M0	clear cell renal cell carcinoma
TCGA-AK-3428	MALE	0	6.09041	WHITE	TUMOR FREE	62	Left	G2	Stage III	T3bN0M0	clear cell renal cell carcinoma
TCGA-AK-3431	FEMALE	0	5.07671	WHITE	TUMOR FREE	62	Right	G3	Stage II	T2NXM0	clear cell renal cell carcinoma
TCGA-AK-3433	FEMALE	0	6.00548	WHITE	TUMOR FREE	48	Right	GX	Stage II	T2N0M0	clear cell renal cell carcinoma
TCGA-AK-3434	MALE	0	5.71781	WHITE	WITH TUMOR	72	Right	G2	Stage I	T1bNXM0	clear cell renal cell carcinoma
TCGA-AK-3440	MALE	0	4.78082	WHITE	TUMOR FREE	58	Left	G3	Stage I	T1aNXM0	clear cell renal cell carcinoma
TCGA-AK-3445	MALE	0	3.50685	WHITE	TUMOR FREE	69	Left	G3	Stage III	T3aNXM0	clear cell renal cell carcinoma
TCGA-AK-3450	FEMALE	0	4.10685	WHITE	TUMOR FREE	85	Right	G2	Stage I	T1aN0M0	clear cell renal cell carcinoma
TCGA-AK-3453	FEMALE	0	3.8274	WHITE		58	Right	G2	Stage II	T2NXM0	clear cell renal cell carcinoma
TCGA-AK-3454	MALE	0	2.39452	WHITE	TUMOR FREE	84	Right	G3	Stage I	T1bNXM0	clear cell renal cell carcinoma
TCGA-AK-3458	MALE	0	3.2	WHITE	TUMOR FREE	48	Right	G3	Stage I	T1bNXM0	clear cell renal cell carcinoma
TCGA-AK-3460	MALE	0	2.60548	WHITE	TUMOR FREE	58	Right	G2	Stage I	T1aNXM0	clear cell renal cell carcinoma
TCGA-AK-3461	MALE	0	2.33699	WHITE	TUMOR FREE	72	Left	G2	Stage I	T1aNXM0	clear cell renal cell carcinoma
TCGA-B0-4688	MALE	1	0.276712	WHITE	WITH TUMOR	46	Left	G4	Stage IV	T4N0M1	clear cell renal cell carcinoma
TCGA-B0-4690	MALE	1	0.117808	WHITE	WITH TUMOR	65	Right	G3	Stage IV	T4N0M1	clear cell renal cell carcinoma
TCGA-B0-4691	MALE	1	0.380822	WHITE	WITH TUMOR	55	Left	G3	Stage IV	T2N0M1	clear cell renal cell carcinoma
TCGA-B0-4693	FEMALE	1	0.210959	WHITE	TUMOR FREE	72	Left	G4	Stage III	T3aN0M0	clear cell renal cell carcinoma
TCGA-B0-4694	MALE	1	0.290411	WHITE	TUMOR FREE	72	Left	G4	Stage III	T3bNXM0	clear cell renal cell carcinoma
TCGA-B0-4696	MALE	1	2.3726	WHITE	WITH TUMOR	58	Left	G3	Stage III	T3aN0M0	clear cell renal cell carcinoma
TCGA-B0-4697	FEMALE	1	1.58356	WHITE	WITH TUMOR	46	Right	G4	Stage IV	T3bNXM1	clear cell renal cell carcinoma
TCGA-B0-4698	MALE	1	0.115068	WHITE	WITH TUMOR	75	Left	G4	Stage IV	T4NXM0	clear cell renal cell carcinoma
TCGA-B0-4699	MALE	1	0.30137	WHITE		74	Right	G4	Stage IV	T4N0M1	clear cell renal cell carcinoma
TCGA-B0-4700	MALE	1	5.42466	WHITE	WITH TUMOR	60	Right	G4	Stage IV	T4NXM1	clear cell renal cell carcinoma
TCGA-B0-4701	FEMALE	1	0.652055	WHITE	WITH TUMOR	66	Left	G3	Stage IV	T3aN0M1	clear cell renal cell carcinoma
TCGA-B0-4703	MALE	1	0.49863	WHITE	WITH TUMOR	51	Left	G4	Stage IV	T3aN0M1	clear cell renal cell carcinoma
TCGA-B0-4706	MALE	1	0.178082	WHITE	TUMOR FREE	61	Left	G4	Stage III	T3aNXM0	clear cell renal cell carcinoma
TCGA-B0-4707	MALE	1	1.64384	WHITE	WITH TUMOR	63	Left	G4	Stage III	T3aNXM0	clear cell renal cell carcinoma
TCGA-B0-4710	FEMALE	0	0.0136986	WHITE	TUMOR FREE	75	Right	G3	Stage III	T3aN0M0	clear cell renal cell carcinoma
TCGA-B0-4712	MALE	1	3.66301	WHITE	WITH TUMOR	76	Left	G3	Stage IV	T3aNXM1	clear cell renal cell carcinoma
TCGA-B0-4713	FEMALE	1	0.553425	WHITE	WITH TUMOR	76	Right	G2	Stage III	T3bNXM0	clear cell renal cell carcinoma
TCGA-B0-4714	MALE	1	0.271233	WHITE	WITH TUMOR	81	Right	G3	Stage IV	T3bNXM1	clear cell renal cell carcinoma
TCGA-B0-4718	MALE	0	0.589041	WHITE	TUMOR FREE	57	Left	G2	Stage III	T3aNXM0	clear cell renal cell carcinoma
TCGA-B0-4810	MALE	1	1.30959	WHITE	WITH TUMOR	47	Left	G3	Stage III	T3aN1M0	clear cell renal cell carcinoma
TCGA-B0-4811	MALE	1	3.88219	WHITE	WITH TUMOR	48	Left	G3	Stage III	T3aN0M0	clear cell renal cell carcinoma
TCGA-B0-4813	MALE	1	0.0493151	WHITE	TUMOR FREE	68	Right	G3	Stage III	T3bNXM0	clear cell renal cell carcinoma
TCGA-B0-4814	MALE	1	0.460274	WHITE	WITH TUMOR	58	Right	G3	Stage IV	T4N0M1	clear cell renal cell carcinoma
TCGA-B0-4815	MALE	1	4.35068	WHITE	WITH TUMOR	65	Left	G4	Stage III	T3aNXM0	clear cell renal cell carcinoma
TCGA-B0-4816	MALE	1	3.75616	WHITE	WITH TUMOR	49	Left	G3	Stage II	T2N0M0	clear cell renal cell carcinoma
TCGA-B0-4817	MALE	1	2.79178	WHITE	TUMOR FREE	81	Right	G3	Stage III	T3cN0M0	clear cell renal cell carcinoma
TCGA-B0-4818	FEMALE	1	1.39726	WHITE	WITH TUMOR	68	Right	G3	Stage II	T2NXM0	clear cell renal cell carcinoma
TCGA-B0-4819	FEMALE	1	0.50137	WHITE	TUMOR FREE	60	Right	G4	Stage IV	T3bNXM1	clear cell renal cell carcinoma
TCGA-B0-4821	FEMALE	1	3.36986	ASIAN	WITH TUMOR	68	Left	G3	Stage III	T3bN0M0	clear cell renal cell carcinoma
TCGA-B0-4822	MALE	1	3.04384	WHITE	WITH TUMOR	78	Right	G4	Stage II	T2NXM0	clear cell renal cell carcinoma
TCGA-B0-4823	MALE	1	1.24384	WHITE	TUMOR FREE	88	Right	G2	Stage I	T1aN0M0	clear cell renal cell carcinoma
TCGA-B0-4824	FEMALE	1	4.53973	WHITE	TUMOR FREE	49	Left	G3	Stage I	T1aN0M0	clear cell renal cell carcinoma
TCGA-B0-4827	FEMALE	1	2.42466	WHITE	WITH TUMOR	77	Left	G4	Stage III	T3bN0M0	clear cell renal cell carcinoma
TCGA-B0-4828	MALE	1	0.841096	WHITE	WITH TUMOR	79	Left	G3	Stage IV	T2NXM1	clear cell renal cell carcinoma
TCGA-B0-4841	MALE	1	0.558904	WHITE	WITH TUMOR	63	Left	G3	Stage IV	T2NXM1	clear cell renal cell carcinoma
TCGA-B0-4842	FEMALE	1	4.72329	WHITE	WITH TUMOR	73	Right	G4	Stage III	T3aN0M0	clear cell renal cell carcinoma
TCGA-B0-4843	MALE	1	0.876712	WHITE	WITH TUMOR	57	Right	G3	Stage III	T3aN0M0	clear cell renal cell carcinoma
TCGA-B0-4844	MALE	1	0.857534	WHITE	WITH TUMOR	60	Left	G3	Stage IV	T3aNXM1	clear cell renal cell carcinoma
TCGA-B0-4845	MALE	1	5.4411	WHITE	WITH TUMOR	70	Right	G2	Stage IV	T3aNXM1	clear cell renal cell carcinoma
TCGA-B0-4846	MALE	1	3.28767	WHITE	WITH TUMOR	52	Right	G2	Stage IV	T3aN0M1	clear cell renal cell carcinoma
TCGA-B0-4847	MALE	1	2.1726	WHITE		60	Left	G3	Stage IV	T3aNXM1	clear cell renal cell carcinoma
TCGA-B0-4848	MALE	1	2.41918	WHITE	WITH TUMOR	54	Left	G3	Stage III	T3bNXM0	clear cell renal cell carcinoma
TCGA-B0-4849	MALE	1	0.189041	WHITE	WITH TUMOR	51	Left	G3	Stage III	T3aNXM0	clear cell renal cell carcinoma
TCGA-B0-4852	FEMALE	1	3.07123	WHITE	WITH TUMOR	78	Left	G2	Stage II	T2N0M0	clear cell renal cell carcinoma
TCGA-B0-4945	FEMALE	1	5.87671	WHITE	TUMOR FREE	75	Right	G2	Stage I	T1aN0M0	clear cell renal cell carcinoma
TCGA-B0-5080	MALE	1	0.936986	WHITE	WITH TUMOR	63	Right	G3	Stage IV	T3aN0M1	clear cell renal cell carcinoma
TCGA-B0-5083	MALE	1	2.86301	WHITE	WITH TUMOR	63	Left	G3	Stage I	T1aN0M0	clear cell renal cell carcinoma
TCGA-B0-5092	FEMALE	1	1.25753	WHITE	WITH TUMOR	53	Left	G3	Stage IV	T1aN0M1	clear cell renal cell carcinoma
TCGA-B0-5094	MALE	1	0.912329	WHITE	WITH TUMOR	62	Left	G2	Stage IV	T3bN0M1	clear cell renal cell carcinoma
TCGA-B0-5095	MALE	1	0.671233	WHITE	TUMOR FREE	81	Right	G3	Stage III	T3aN0M0	clear cell renal cell carcinoma
TCGA-B0-5096	FEMALE	1	0.186301	WHITE		72	Left	GX	Stage III	T3aN1M0	clear cell renal cell carcinoma
TCGA-B0-5097	FEMALE	0	0.413699	WHITE	TUMOR FREE	59	Right	G2	Stage III	T3bN0M0	clear cell renal cell carcinoma
TCGA-B0-5098	FEMALE	1	4.33973	BLACK OR AFRICAN AMERICAN		53	Right	G3	Stage I	T1NXM0	clear cell renal cell carcinoma
TCGA-B0-5099	FEMALE	1	1.32877	WHITE		88	Right	G3	Stage III	T3bNXM0	clear cell renal cell carcinoma
TCGA-B0-5100	MALE	1	5.2411	BLACK OR AFRICAN AMERICAN	WITH TUMOR	72	Right	G3	Stage III	T3aNXM0	clear cell renal cell carcinoma
TCGA-B0-5102	FEMALE	1	7.5726	WHITE		74	Left	G3	Stage I	T1NXM0	clear cell renal cell carcinoma
TCGA-B0-5104	FEMALE	1	0	WHITE	TUMOR FREE	90	Left	G2	Stage I	T1N0M0	clear cell renal cell carcinoma
TCGA-B0-5106	MALE	1	4.37808	WHITE	TUMOR FREE	64	Left	G2	Stage I	T1aN0M0	clear cell renal cell carcinoma
TCGA-B0-5107	FEMALE	1	2.53973	WHITE	WITH TUMOR	65	Right	G4	Stage IV	T2N0M1	clear cell renal cell carcinoma
TCGA-B0-5108	MALE	0	0.443836	WHITE	TUMOR FREE	54	Left	G2	Stage III	T3aN0M0	clear cell renal cell carcinoma
TCGA-B0-5109	MALE	1	1.60822	WHITE	WITH TUMOR	69	Left	G4	Stage III	T3bN1M0	clear cell renal cell carcinoma
TCGA-B0-5110	FEMALE	0	1.53425	WHITE	TUMOR FREE	71	Right	G2	Stage I	T1aN0M0	clear cell renal cell carcinoma
TCGA-B0-5113	FEMALE	0	0.060274	WHITE	TUMOR FREE	69	Right	G2	Stage III	T3aN0M0	clear cell renal cell carcinoma
TCGA-B0-5115	MALE	0	0.249315	WHITE	WITH TUMOR	43	Left	G3	Stage IV	T2N0M1	clear cell renal cell carcinoma
TCGA-B0-5116	MALE	0	0.282192	WHITE	TUMOR FREE	52	Right	G3	Stage III	T3bN0M0	clear cell renal cell carcinoma
TCGA-B0-5117	MALE	0	0	WHITE	TUMOR FREE	40	Right	G2	Stage I	T1bNXM0	clear cell renal cell carcinoma
TCGA-B0-5119	FEMALE	0	0.131507	WHITE	TUMOR FREE	61	Right	G2	Stage I	T1bN0M0	clear cell renal cell carcinoma
TCGA-B0-5120	FEMALE	0	0.150685	WHITE	TUMOR FREE	72	Left	G2	Stage I	T1aN0M0	clear cell renal cell carcinoma
TCGA-B0-5121	MALE	0	0.509589	WHITE	TUMOR FREE	56	Right	G2	Stage I	T1bN0M0	clear cell renal cell carcinoma
TCGA-B0-5399	MALE	0	0.520548	WHITE	TUMOR FREE	46	Right	G2	Stage I	T1bN0M0	clear cell renal cell carcinoma
TCGA-B0-5400	FEMALE	0	1.85479	WHITE	TUMOR FREE	59	Right	G4	Stage III	T3bN0M0	clear cell renal cell carcinoma
TCGA-B0-5402	MALE	0	0.0273973	WHITE		64	Left	G4	Stage IV	T4NXM0	clear cell renal cell carcinoma
TCGA-B0-5690	FEMALE	0	5.9726	WHITE	TUMOR FREE	53	Right	G1	Stage I	T1bNXM0	clear cell renal cell carcinoma
TCGA-B0-5691	FEMALE	0	7.61918	WHITE	TUMOR FREE	66	Left	G3	Stage I	T1aN0M0	clear cell renal cell carcinoma
TCGA-B0-5692	FEMALE	0	4.07397	WHITE	TUMOR FREE	66	Right	G3	Stage III	T3bN0M0	clear cell renal cell carcinoma
TCGA-B0-5693	FEMALE	0	5.07397	WHITE	TUMOR FREE	47	Right	G2	Stage I	T1bNXM0	clear cell renal cell carcinoma
TCGA-B0-5694	MALE	1	1.31507	WHITE	WITH TUMOR	71	Left	G3	Stage III	T3aN0M0	clear cell renal cell carcinoma
TCGA-B0-5695	FEMALE	0	2.85479	WHITE	TUMOR FREE	61	Left	G2	Stage I	T1bN0M0	clear cell renal cell carcinoma
TCGA-B0-5696	MALE	0	2.5863	WHITE	TUMOR FREE	69	Right	G4	Stage III	T3aN0M0	clear cell renal cell carcinoma
TCGA-B0-5697	MALE	0	3.10959	WHITE	TUMOR FREE	50	Right	G2	Stage I	T1aN0M0	clear cell renal cell carcinoma
TCGA-B0-5698	MALE	0	5.97534	BLACK OR AFRICAN AMERICAN		77	Right	G3	Stage I	T1bN0M0	clear cell renal cell carcinoma
TCGA-B0-5699	MALE	0	6.64658	WHITE	TUMOR FREE	53	Left	G2	Stage I	T1N0M0	clear cell renal cell carcinoma
TCGA-B0-5700	MALE	0	1.0274	WHITE	TUMOR FREE	77	Left	G2	Stage I	T1aN0M0	clear cell renal cell carcinoma
TCGA-B0-5701	MALE	0	3.49589	WHITE	TUMOR FREE	65	Left	G4	Stage III	T3bN0M0	clear cell renal cell carcinoma
TCGA-B0-5702	MALE	0	3.1726	WHITE	TUMOR FREE	71	Left	G2	Stage I	T1bN0M0	clear cell renal cell carcinoma
TCGA-B0-5703	MALE	0	0.720548	WHITE	TUMOR FREE	73	Left	G3	Stage I	T1bN0M0	clear cell renal cell carcinoma
TCGA-B0-5705	FEMALE	0	9.13699	WHITE	TUMOR FREE	65	Left	G2	Stage I	T1N0M0	clear cell renal cell carcinoma
TCGA-B0-5706	MALE	0	6.6137	WHITE	TUMOR FREE	45	Left	G2	Stage II	T2N0M0	clear cell renal cell carcinoma
TCGA-B0-5707	FEMALE	0	7.10137	WHITE	TUMOR FREE	39	Right	G3	Stage I	T1aN0M0	clear cell renal cell carcinoma
TCGA-B0-5709	FEMALE	0	6.46027	WHITE	TUMOR FREE	62	Right	G3	Stage III	T3aNXM0	clear cell renal cell carcinoma
TCGA-B0-5710	MALE	0	2.62192	WHITE	WITH TUMOR	57	Right	G2	Stage I	T1bN0M0	clear cell renal cell carcinoma
TCGA-B0-5711	MALE	0	6.99452	WHITE	TUMOR FREE	50	Right	G3	Stage III	T3bNXM0	clear cell renal cell carcinoma
TCGA-B0-5712	FEMALE	0	6.67945	BLACK OR AFRICAN AMERICAN		68	Left	G3	Stage IV	T2N0M1	clear cell renal cell carcinoma
TCGA-B0-5713	FEMALE	0	5.10959	WHITE	TUMOR FREE	75	Left	G3	Stage III	T3bN0M0	clear cell renal cell carcinoma
TCGA-B0-5812	MALE	0	6.36986	WHITE	TUMOR FREE	53	Right	G3	Stage I	T1bNXM0	clear cell renal cell carcinoma
TCGA-B2-3924	MALE	0	0.534247	WHITE	TUMOR FREE	73	Left	G2	Stage I	T1bNXM0	clear cell renal cell carcinoma
TCGA-B2-4101	MALE	0	0.246575	WHITE	TUMOR FREE	52	Left	G3	Stage II	T2aNXM0	clear cell renal cell carcinoma
TCGA-B2-5633	MALE	0	0.586301	WHITE	TUMOR FREE	56	Right	G2	Stage I	T1bN0M0	clear cell renal cell carcinoma
TCGA-B2-5635	MALE	0	0.863014	WHITE	TUMOR FREE	74	Right	G2	Stage I	T1aNXM0	clear cell renal cell carcinoma
TCGA-B2-5636	MALE	0	0.706849	WHITE	TUMOR FREE	79	Right	G2	Stage I	T1aNXM0	clear cell renal cell carcinoma
TCGA-B2-5639	MALE	0	0.679452	WHITE	WITH TUMOR	46	Left	G3	Stage IV	T3NXM1	clear cell renal cell carcinoma
TCGA-B2-5641	MALE	0	0.460274	WHITE	TUMOR FREE	79	Left	G3	Stage I	T1aN0M0	clear cell renal cell carcinoma
TCGA-B2-A4SR	MALE	0	0.939726	BLACK OR AFRICAN AMERICAN	TUMOR FREE	61	Right		Stage II	M0T2aNXM0	clear cell renal cell carcinoma
TCGA-B4-5377	FEMALE	0	0.79726	WHITE	TUMOR FREE	68	Right	G3	Stage IV	T3N0M1	clear cell renal cell carcinoma
TCGA-B4-5378	MALE	0	0.479452	WHITE	TUMOR FREE	62	Right	G2	Stage I	T1N0M0	clear cell renal cell carcinoma
TCGA-B4-5832	MALE	0	0.0191781	WHITE	TUMOR FREE	65	Left	G2	Stage III	T3bN0M0	clear cell renal cell carcinoma
TCGA-B4-5834	MALE	0	0.10411	WHITE	TUMOR FREE	59	Right	G1	Stage I	T1N0M0	clear cell renal cell carcinoma
TCGA-B4-5835	FEMALE	0	0.0438356	WHITE	TUMOR FREE	64	Left	G2	Stage I	T1N0M0	clear cell renal cell carcinoma
TCGA-B4-5836	FEMALE	0	0.386301	WHITE	TUMOR FREE	61	Right	G2	Stage I	T1bN0M0	clear cell renal cell carcinoma
TCGA-B4-5838	MALE	0	0.454795	WHITE	WITH TUMOR	52	Left	G2		T3N1M0	clear cell renal cell carcinoma
TCGA-B4-5843	MALE	0	0.030137	WHITE	TUMOR FREE	45	Right	G2	Stage I	T1N0M0	clear cell renal cell carcinoma
TCGA-B4-5844	FEMALE	0	0.0191781	WHITE	TUMOR FREE	61	Right	G1	Stage II	T2N0M0	clear cell renal cell carcinoma
TCGA-B8-4146	FEMALE	0	1.4	WHITE	TUMOR FREE	41	Right	G2	Stage I	T1bNXM0	clear cell renal cell carcinoma
TCGA-B8-4153	MALE	0	1.10959	WHITE	WITH TUMOR	74	Left	G3	Stage III	T3aNXM0	clear cell renal cell carcinoma
TCGA-B8-4621	MALE	0	0.589041	BLACK OR AFRICAN AMERICAN	TUMOR FREE	63	Left	G3	Stage I	T1bN0M0	clear cell renal cell carcinoma
TCGA-B8-4622	MALE	0	0.49589	WHITE	TUMOR FREE	57	Left	G3	Stage IV	T3aN0M1	clear cell renal cell carcinoma
TCGA-B8-5158	MALE	0	0.246575	WHITE	TUMOR FREE	56	Left	G4	Stage III	T3aN1M0	clear cell renal cell carcinoma
TCGA-B8-5159	FEMALE	0	0.364384	WHITE	TUMOR FREE	61	Right	G3	Stage I	T1aN0M0	clear cell renal cell carcinoma
TCGA-B8-5162	MALE	0	0.060274	WHITE	TUMOR FREE	62	Left	G2	Stage II	T2aNXM0	clear cell renal cell carcinoma
TCGA-B8-5163	FEMALE	0	0.0109589	WHITE		63	Right	G3	Stage III	T3aN0M0	clear cell renal cell carcinoma
TCGA-B8-5164	MALE	0	0.0630137	WHITE	TUMOR FREE	65	Right	G3	Stage III	T3aN0M0	clear cell renal cell carcinoma
TCGA-B8-5165	MALE	0	0.0219178	WHITE	TUMOR FREE	43	Right	G2	Stage I	T1aN0M0	clear cell renal cell carcinoma
TCGA-B8-5545	MALE	0	0.679452	BLACK OR AFRICAN AMERICAN	TUMOR FREE	42	Left	G2	Stage I	T1aN0M0	clear cell renal cell carcinoma
TCGA-B8-5546	FEMALE	0	0.0383562	BLACK OR AFRICAN AMERICAN	TUMOR FREE	38	Right	G2	Stage I	T1bN0M0	clear cell renal cell carcinoma
TCGA-B8-5549	MALE	0	0.531507	WHITE	TUMOR FREE	53	Right	G3	Stage I	T1bN0M0	clear cell renal cell carcinoma
TCGA-B8-5550	MALE	0	0.539726	WHITE	TUMOR FREE	71	Right	G3	Stage III	T3aN0M0	clear cell renal cell carcinoma
TCGA-B8-5551	FEMALE	0	0.0410959	BLACK OR AFRICAN AMERICAN	TUMOR FREE	65	Right	G3	Stage I	T1bN0M0	clear cell renal cell carcinoma
TCGA-B8-5552	FEMALE	0	0.6	WHITE	TUMOR FREE	41	Right	G2	Stage I	T1bNXM0	clear cell renal cell carcinoma
TCGA-B8-5553	FEMALE	0	0.0383562	WHITE	TUMOR FREE	67	Left	G2	Stage I	T1bN0M0	clear cell renal cell carcinoma
TCGA-B8-A54D	MALE	0	1.23836	BLACK OR AFRICAN AMERICAN	TUMOR FREE	69	Left	G2	Stage III	M0T3aNXMX	clear cell renal cell carcinoma
TCGA-B8-A54E	FEMALE	0	1.53151	BLACK OR AFRICAN AMERICAN	TUMOR FREE	62	Right	G3	Stage I	M0T1bNXMX	clear cell renal cell carcinoma
TCGA-B8-A54F	FEMALE	0	0.569863	BLACK OR AFRICAN AMERICAN	TUMOR FREE	49	Left	G2	Stage I	M0T1aNXMX	clear cell renal cell carcinoma
TCGA-B8-A54G	MALE	0	0.145205	BLACK OR AFRICAN AMERICAN	TUMOR FREE	50	Right	G3	Stage I	M0T1aNXMX	clear cell renal cell carcinoma
TCGA-B8-A54H	FEMALE	0	0.70137	BLACK OR AFRICAN AMERICAN	TUMOR FREE	69	Left	G3	Stage II	M0T2aN0MX	clear cell renal cell carcinoma
TCGA-B8-A54I	MALE	0	0.410959	BLACK OR AFRICAN AMERICAN	TUMOR FREE	48	Left	G3	Stage I	M0T1bNXMX	clear cell renal cell carcinoma
TCGA-B8-A54J	MALE	0	0.180822	BLACK OR AFRICAN AMERICAN	TUMOR FREE	60	Right	G2	Stage II	M0T2aNXMX	clear cell renal cell carcinoma
TCGA-B8-A54K	MALE	0	0.0493151	BLACK OR AFRICAN AMERICAN	TUMOR FREE	61	Right	G1	Stage I	M0T1aNXMX	clear cell renal cell carcinoma
TCGA-B8-A7U6	FEMALE	0	0.30137	BLACK OR AFRICAN AMERICAN	TUMOR FREE	54	Left	G3	Stage I	M0T1aNX	clear cell renal cell carcinoma
TCGA-B8-A8YJ	FEMALE	0	0.0657534	BLACK OR AFRICAN AMERICAN	TUMOR FREE	60	Right	G2	Stage I	M0T1bNX	clear cell renal cell carcinoma
TCGA-BP-4177	MALE	0	4.57534	WHITE	TUMOR FREE	65	Right	G2	Stage I	T1aNXM0	clear cell renal cell carcinoma
TCGA-BP-4760	MALE	0	6.16164	BLACK OR AFRICAN AMERICAN	WITH TUMOR	69	Left	G2	Stage I	T1aNXM0	clear cell renal cell carcinoma
TCGA-BP-4770	FEMALE	1	0.90137	WHITE	WITH TUMOR	73	Left	G4	Stage IV	T4N0M0	clear cell renal cell carcinoma
TCGA-BP-4782	FEMALE	0	0.969863	WHITE		55	Left	G2	Stage I	T1aNXM0	clear cell renal cell carcinoma
TCGA-BP-4795	FEMALE	0	1.69863	WHITE	TUMOR FREE	74	Right	G2	Stage I	T1aN0M0	clear cell renal cell carcinoma
TCGA-BP-4801	MALE	0	3.07945	WHITE	TUMOR FREE	57	Left	G2	Stage I	T1aNXM0	clear cell renal cell carcinoma
TCGA-BP-4993	MALE	0	0.484932	WHITE	TUMOR FREE	58	Left	G3	Stage I	T1aNXM0	clear cell renal cell carcinoma
TCGA-BP-5010	MALE	1	2.40548	WHITE	TUMOR FREE	63	Right	G4	Stage III	T3aN0M0	clear cell renal cell carcinoma
TCGA-BP-5168	MALE	1	4.00822	WHITE	TUMOR FREE	75	Right	G2	Stage I	T1aNXM0	clear cell renal cell carcinoma
TCGA-BP-5169	MALE	0	0.528767	WHITE	TUMOR FREE	70	Left	G4	Stage I	T1bN0M0	clear cell renal cell carcinoma
TCGA-BP-5170	MALE	0	6.60822	WHITE	TUMOR FREE	55	Right	G2	Stage I	T1aNXM0	clear cell renal cell carcinoma
TCGA-BP-5173	MALE	1	0.169863	WHITE	TUMOR FREE	75	Right	G2	Stage I	T1aNXM0	clear cell renal cell carcinoma
TCGA-BP-5174	FEMALE	0	6.18356	WHITE	TUMOR FREE	45	Left	G2	Stage I	T1aNXM0	clear cell renal cell carcinoma
TCGA-BP-5175	MALE	0	2.55342	WHITE		60	Right	G3	Stage I	T1aNXM0	clear cell renal cell carcinoma
TCGA-BP-5176	FEMALE	1	4.35616	WHITE	TUMOR FREE	78	Left	G2	Stage I	T1aNXM0	clear cell renal cell carcinoma
TCGA-BP-5177	FEMALE	0	0.80274	WHITE	TUMOR FREE	46	Right	G3	Stage I	T1aNXM0	clear cell renal cell carcinoma
TCGA-BP-5178	MALE	1	5.23836	WHITE	WITH TUMOR	71	Right	G4	Stage IV	T3aNXM1	clear cell renal cell carcinoma
TCGA-BP-5180	MALE	0	5.18356	WHITE	TUMOR FREE	53	Right	G2	Stage I	T1aNXM0	clear cell renal cell carcinoma
TCGA-BP-5181	FEMALE	0	4.09589	WHITE	TUMOR FREE	58	Left	G2	Stage I	T1bNXM0	clear cell renal cell carcinoma
TCGA-BP-5182	MALE	0	3.19178	WHITE	TUMOR FREE	56	Left	G3	Stage I	T1aN0M0	clear cell renal cell carcinoma
TCGA-BP-5183	MALE	0	3.01918	WHITE	TUMOR FREE	57	Left	G3	Stage III	T3aNXM0	clear cell renal cell carcinoma
TCGA-BP-5184	MALE	0	3.10411	WHITE	TUMOR FREE	54	Left	G3	Stage I	T1aNXM0	clear cell renal cell carcinoma
TCGA-BP-5185	MALE	0	3.10137	WHITE	TUMOR FREE	56	Right	G3	Stage I	T1aNXM0	clear cell renal cell carcinoma
TCGA-BP-5186	FEMALE	0	1.89863	WHITE	TUMOR FREE	50	Right	G2	Stage I	T1aN0M0	clear cell renal cell carcinoma
TCGA-BP-5187	MALE	0	1.11233	WHITE	TUMOR FREE	54	Right	G2	Stage I	T1aNXM0	clear cell renal cell carcinoma
TCGA-BP-5189	MALE	1	2.25205	WHITE	WITH TUMOR	60	Right	G4	Stage I	T1bNXM0	clear cell renal cell carcinoma
TCGA-BP-5190	MALE	0	2.76986	WHITE	TUMOR FREE	61	Right	G3	Stage I	T1aNXM0	clear cell renal cell carcinoma
TCGA-BP-5191	MALE	0	2.64932	WHITE	TUMOR FREE	79	Left	G2	Stage III	T3aN0M0	clear cell renal cell carcinoma
TCGA-BP-5192	MALE	0	1.95616	WHITE	TUMOR FREE	59	Right	G2	Stage I	T1aNXM0	clear cell renal cell carcinoma
TCGA-BP-5194	MALE	0	1.11781	WHITE	TUMOR FREE	39	Right	G2	Stage I	T1aNXM0	clear cell renal cell carcinoma
TCGA-BP-5195	MALE	0	2.05205	WHITE	TUMOR FREE	75	Left	G2	Stage I	T1aNXM0	clear cell renal cell carcinoma
TCGA-BP-5196	MALE	0	2.78904	WHITE	TUMOR FREE	53	Left	G2	Stage I	T1aNXM0	clear cell renal cell carcinoma
TCGA-BP-5198	MALE	0	1.65205	WHITE	TUMOR FREE	72	Right	G3	Stage III	T3bN0M0	clear cell renal cell carcinoma
TCGA-BP-5199	MALE	0	3.71233	WHITE	TUMOR FREE	58	Left	G4	Stage II	T2N0M0	clear cell renal cell carcinoma
TCGA-BP-5200	MALE	0	2.4137	WHITE	TUMOR FREE	44	Right	G4	Stage II	T2NXM0	clear cell renal cell carcinoma
TCGA-BP-5201	MALE	0	2.60548	WHITE	WITH TUMOR	63	Left	G4	Stage IV	T3bN0M1	clear cell renal cell carcinoma
TCGA-BP-5202	MALE	0	0.0794521	WHITE	TUMOR FREE	75	Right	G2	Stage III	T3aNXM0	clear cell renal cell carcinoma
TCGA-CJ-4869	MALE	0	6.99726	WHITE	WITH TUMOR	49	Right	G2	Stage III	T2N1M0	clear cell renal cell carcinoma
TCGA-CJ-4882	MALE	0	5.1589	BLACK OR AFRICAN AMERICAN	TUMOR FREE	57	Right	G3	Stage III	T3aNXM0	clear cell renal cell carcinoma
TCGA-CJ-4897	FEMALE	0	4.95342	WHITE	WITH TUMOR	79	Right	G3	Stage III	T3aNXM0	clear cell renal cell carcinoma
TCGA-CJ-4901	MALE	0	3.9726	WHITE	TUMOR FREE	47	Right	G3	Stage III	T3bNXM0	clear cell renal cell carcinoma
TCGA-CJ-4902	MALE	0	4.16438	WHITE	TUMOR FREE	61	Right	G3	Stage III	T3aNXM0	clear cell renal cell carcinoma
TCGA-CJ-4903	MALE	0	4.27397	WHITE	TUMOR FREE	50	Left	G3	Stage I	T1bNXM0	clear cell renal cell carcinoma
TCGA-CJ-4904	FEMALE	0	4.90959	WHITE	WITH TUMOR	60	Left	G3	Stage IV	T3aN0M1	clear cell renal cell carcinoma
TCGA-CJ-4905	FEMALE	0	4.09863	WHITE	TUMOR FREE	62	Right	G2	Stage I	T1aNXM0	clear cell renal cell carcinoma
TCGA-CJ-4907	MALE	0	4.10685	WHITE	TUMOR FREE	58	Right	G3	Stage III	T3bNXM0	clear cell renal cell carcinoma
TCGA-CJ-4908	MALE	0	4.19452	WHITE	TUMOR FREE	38	Right	G2	Stage I	T1aNXM0	clear cell renal cell carcinoma
TCGA-CJ-4912	MALE	0	4.53973	WHITE	TUMOR FREE	61	Left	G3	Stage II	T2NXM0	clear cell renal cell carcinoma
TCGA-CJ-4916	FEMALE	0	3.76164	WHITE	TUMOR FREE	69	Right	G3	Stage III	T3aNXM0	clear cell renal cell carcinoma
TCGA-CJ-4918	MALE	1	0.254795	WHITE	WITH TUMOR	64	Left	G4	Stage IV	T3aN0M1	clear cell renal cell carcinoma
TCGA-CJ-4920	FEMALE	1	0.380822	WHITE	TUMOR FREE	64	Left	G2	Stage I	T1bNXM0	clear cell renal cell carcinoma
TCGA-CJ-5671	MALE	0	5.32329	WHITE	TUMOR FREE	51	Left	G3	Stage I	T1aNXM0	clear cell renal cell carcinoma
TCGA-CJ-5672	MALE	1	5.40274	WHITE	TUMOR FREE	84	Left	G3	Stage I	T1aNXM0	clear cell renal cell carcinoma
TCGA-CJ-5675	MALE	0	6.65753	WHITE	WITH TUMOR	70	Right	G3	Stage II	T2aNXM0	clear cell renal cell carcinoma
TCGA-CJ-5676	MALE	0	7.05479	WHITE	WITH TUMOR	47	Right	G3	Stage III	T3bNXM0	clear cell renal cell carcinoma
TCGA-CJ-5677	FEMALE	1	2.14247	WHITE	WITH TUMOR	54	Right	G4	Stage IV	T3aNXM1	clear cell renal cell carcinoma
TCGA-CJ-5678	MALE	1	1.5726	BLACK OR AFRICAN AMERICAN	WITH TUMOR	62	Left	G3	Stage IV	T2bN0M1	clear cell renal cell carcinoma
TCGA-CJ-5679	MALE	1	1.86027	WHITE	WITH TUMOR	73	Left	G4	Stage III	T3bNXM0	clear cell renal cell carcinoma
TCGA-CJ-5680	FEMALE	1	2.10411	WHITE	WITH TUMOR	65	Right	G4	Stage IV	T3aNXM1	clear cell renal cell carcinoma
TCGA-CJ-5681	FEMALE	1	1.51233	WHITE	WITH TUMOR	44	Left	G3	Stage IV	T3aNXM1	clear cell renal cell carcinoma
TCGA-CJ-5682	MALE	0	5.1589	WHITE	WITH TUMOR	60	Left	G4	Stage IV	T3aNXM1	clear cell renal cell carcinoma
TCGA-CJ-5683	MALE	0	5.17534	WHITE	TUMOR FREE	78	Right	G3	Stage I	T1bNXM0	clear cell renal cell carcinoma
TCGA-CJ-5684	MALE	0	6.11233	WHITE	TUMOR FREE	61	Right	G2	Stage III	T3aNXM0	clear cell renal cell carcinoma
TCGA-CJ-5686	FEMALE	0	5.58356	WHITE	TUMOR FREE	59	Left	G3	Stage I	T1bNXM0	clear cell renal cell carcinoma
TCGA-CJ-5689	MALE	1	0	WHITE	TUMOR FREE	90	Left	G4	Stage I	T1bNXM0	clear cell renal cell carcinoma
TCGA-CJ-6027	MALE	0	5.08219	WHITE	TUMOR FREE	77	Right	G4	Stage I	T1aNXM0	clear cell renal cell carcinoma
TCGA-CJ-6028	MALE	1	4.45205	WHITE	WITH TUMOR	58	Left	G4	Stage IV	T3aNXM1	clear cell renal cell carcinoma
TCGA-CJ-6030	MALE	1	6.29863	WHITE	TUMOR FREE	65	Left	G3	Stage I	T1aN0M0	clear cell renal cell carcinoma
TCGA-CJ-6031	MALE	0	5.22192	WHITE	TUMOR FREE	54	Right	G3	Stage I	T1bNXM0	clear cell renal cell carcinoma
TCGA-CJ-6032	FEMALE	0	6.98082	WHITE	TUMOR FREE	63	Right	G3	Stage II	T2NXM0	clear cell renal cell carcinoma
TCGA-CJ-6033	FEMALE	1	0.613699	WHITE	WITH TUMOR	54	Right	G4	Stage IV	T3aN0M1	clear cell renal cell carcinoma
TCGA-CW-5580	FEMALE	1	5.38082	WHITE		73	Right	G3	Stage IV	T3aNXM1	clear cell renal cell carcinoma
TCGA-CW-5581	MALE	0	7.66849	WHITE	TUMOR FREE	44	Right	G3	Stage I	T1bNXM0	clear cell renal cell carcinoma
TCGA-CW-5583	FEMALE	0	6.81918	WHITE	TUMOR FREE	51	Right	G2	Stage I	T1aNXM0	clear cell renal cell carcinoma
TCGA-CW-5584	MALE	1	0.449315	WHITE		74	Right	G3	Stage III	T3bN1M0	clear cell renal cell carcinoma
TCGA-CW-5585	MALE	0	7.14795	WHITE	WITH TUMOR	51	Right	G2	Stage IV	T3bN0M1	clear cell renal cell carcinoma
TCGA-CW-5587	FEMALE	0	6.09863	WHITE	TUMOR FREE	62	Left	G2	Stage III	T3bN0M0	clear cell renal cell carcinoma
TCGA-CW-5588	FEMALE	0	5.52603	WHITE		78	Right	G2	Stage I	T1aNXM0	clear cell renal cell carcinoma
TCGA-CW-5589	MALE	0	6.51507	WHITE	TUMOR FREE	52	Left	G2	Stage I	T1aNXM0	clear cell renal cell carcinoma
TCGA-CW-5590	MALE	1	2.94521	WHITE		51	Right	G3	Stage IV	T3aNXM1	clear cell renal cell carcinoma
TCGA-CW-5591	MALE	0	6.22192	WHITE	WITH TUMOR	56	Right	G2	Stage IV	T3aN0M1	clear cell renal cell carcinoma
TCGA-CW-6087	MALE	1	0.112329	WHITE	TUMOR FREE	61	Right	G4	Stage IV	T3aN1M1	clear cell renal cell carcinoma
TCGA-CW-6088	MALE	0	6.33151	WHITE	TUMOR FREE	60	Right	G2	Stage I	T1bN0M0	clear cell renal cell carcinoma
TCGA-CW-6090	MALE	0	6.32329	WHITE	TUMOR FREE	68	Right	G3	Stage I	T1bNXM0	clear cell renal cell carcinoma
TCGA-CW-6093	MALE	0	6.66027	WHITE	TUMOR FREE	73	Right	G1	Stage I	T1aNXM0	clear cell renal cell carcinoma
TCGA-CW-6097	MALE	1	1.56438	WHITE	WITH TUMOR	32	Left	G4	Stage III	T3aNXM0	clear cell renal cell carcinoma
TCGA-CZ-4853	MALE	0	2.12055	WHITE	TUMOR FREE	82	Right	G2	Stage I	T1aNXM0	clear cell renal cell carcinoma
TCGA-CZ-4856	FEMALE	0	0.0493151	WHITE		62	Left	G2	Stage I	T1bN0M0	clear cell renal cell carcinoma
TCGA-CZ-4859	FEMALE	0	4.89589	WHITE	TUMOR FREE	59	Right	G2	Stage I	T1N0M0	clear cell renal cell carcinoma
TCGA-CZ-4863	FEMALE	0	4.63288	WHITE	TUMOR FREE	51	Left	G3	Stage III	T3bN0M0	clear cell renal cell carcinoma
TCGA-CZ-4864	MALE	1	3.60274	WHITE	TUMOR FREE	86	Left	G3	Stage II	T2N0M0	clear cell renal cell carcinoma
TCGA-CZ-4865	FEMALE	1	0.454795	WHITE	TUMOR FREE	70	Left	G2	Stage I	T1aNXM0	clear cell renal cell carcinoma
TCGA-CZ-4866	FEMALE	0	4.84384	WHITE	TUMOR FREE	79	Right	G3	Stage I	T1NXM0	clear cell renal cell carcinoma
TCGA-CZ-5451	MALE	0	4.56986	WHITE	TUMOR FREE	74	Left	G3	Stage II	T2N0M0	clear cell renal cell carcinoma
TCGA-CZ-5452	MALE	0	4.26301	WHITE	TUMOR FREE	69	Right	G2	Stage II	T2N0M0	clear cell renal cell carcinoma
TCGA-CZ-5453	MALE	0	0.0684932	WHITE		67	Left	G2	Stage II	T2NXM0	clear cell renal cell carcinoma
TCGA-CZ-5454	MALE	1	1.97808	WHITE	WITH TUMOR	63	Right	G2	Stage IV	T2N0M1	clear cell renal cell carcinoma
TCGA-CZ-5455	MALE	1	1.53699	WHITE	WITH TUMOR	63	Right	G4	Stage IV	T3bNXM1	clear cell renal cell carcinoma
TCGA-CZ-5456	MALE	0	4.26849	WHITE	WITH TUMOR	57	Left	G3	Stage II	T2N0M0	clear cell renal cell carcinoma
TCGA-CZ-5457	MALE	0	4.23836	WHITE	WITH TUMOR	62	Right	G4	Stage III	T3aNXM0	clear cell renal cell carcinoma
TCGA-CZ-5458	MALE	0	4.26849	WHITE	TUMOR FREE	43	Right	G3	Stage III	T3aNXM0	clear cell renal cell carcinoma
TCGA-CZ-5459	MALE	0	4.15068	WHITE	TUMOR FREE	63	Right	G3	Stage III	T3bNXM0	clear cell renal cell carcinoma
TCGA-CZ-5460	MALE	0	3.91781	WHITE	WITH TUMOR	55	Right	G2	Stage IV	T3bNXM1	clear cell renal cell carcinoma
TCGA-CZ-5461	MALE	1	0.90411	WHITE	WITH TUMOR	52	Right	G4	Stage IV	T1bNXM1	clear cell renal cell carcinoma
TCGA-CZ-5462	MALE	1	0.852055	WHITE	WITH TUMOR	83	Right	G3	Stage IV	T1bNXM1	clear cell renal cell carcinoma
TCGA-CZ-5463	MALE	0	1.8137	WHITE		76	Left	G2	Stage II	T2NXM0	clear cell renal cell carcinoma
TCGA-CZ-5464	MALE	0	4.08767	WHITE	WITH TUMOR	69	Left	G2	Stage IV	T3bNXM1	clear cell renal cell carcinoma
TCGA-CZ-5465	FEMALE	0	3.7726		TUMOR FREE	76	Left	G2	Stage III	T3bNXM0	clear cell renal cell carcinoma
TCGA-CZ-5466	MALE	0	1.87671		TUMOR FREE	67	Right	G2	Stage III	T3aNXM0	clear cell renal cell carcinoma
TCGA-CZ-5467	FEMALE	1	0.2	WHITE	WITH TUMOR	86	Right	G4	Stage III	T3aN0M0	clear cell renal cell carcinoma
TCGA-CZ-5468	MALE	1	0.161644	WHITE	WITH TUMOR	84	Left	G4	Stage IV	T3bNXM1	clear cell renal cell carcinoma
TCGA-CZ-5469	MALE	1	2.59178	WHITE	WITH TUMOR	41	Left	G2	Stage II	T2N0M0	clear cell renal cell carcinoma
TCGA-CZ-5470	FEMALE	0	0			72	Left	G3	Stage II	T2N0M0	clear cell renal cell carcinoma
TCGA-CZ-5982	FEMALE	0	5.59452	WHITE	TUMOR FREE	59	Left	G2	Stage I	T1aNXM0	clear cell renal cell carcinoma
TCGA-CZ-5984	MALE	0	4.08493	WHITE	TUMOR FREE	51	Left	G3	Stage I	T1bN0M0	clear cell renal cell carcinoma
TCGA-CZ-5985	MALE	0	4.46301	WHITE	TUMOR FREE	58	Right	G2	Stage II	T2N0M0	clear cell renal cell carcinoma
TCGA-CZ-5986	MALE	0	1.02192	WHITE	TUMOR FREE	61	Left	G3	Stage I	T1N0M0	clear cell renal cell carcinoma
TCGA-CZ-5987	MALE	1	1.21918	WHITE	WITH TUMOR	60	Right	G2	Stage IV	T3bNXM1	clear cell renal cell carcinoma
TCGA-CZ-5988	MALE	0	1.89863	WHITE	TUMOR FREE	38	Right	G2	Stage I	T1bN0M0	clear cell renal cell carcinoma
TCGA-CZ-5989	MALE	0	4.38082	WHITE	TUMOR FREE	60	Right	G2	Stage II	T2N0M0	clear cell renal cell carcinoma
TCGA-DV-5565	MALE	0	3.6411	WHITE	WITH TUMOR	59	Right	G2	Stage I	T1aNXM0	clear cell renal cell carcinoma
TCGA-DV-5566	FEMALE	0	3.83014	WHITE	WITH TUMOR	67	Right	G2	Stage I	T1aNXM0	clear cell renal cell carcinoma
TCGA-DV-5567	FEMALE	0	2.49315	BLACK OR AFRICAN AMERICAN	WITH TUMOR	40	Right	G2	Stage I	T1aNXM0	clear cell renal cell carcinoma
TCGA-DV-5568	MALE	0	1.0137	WHITE		26	Right	G2	Stage I	T1aNXM0	clear cell renal cell carcinoma
TCGA-DV-5569	FEMALE	0	0.972603	WHITE	TUMOR FREE	29	Right	G2	Stage I	T1aNXM0	clear cell renal cell carcinoma
TCGA-DV-5573	MALE	0	3.09589	WHITE	WITH TUMOR	41	Right	G2	Stage I	T1aNXM0	clear cell renal cell carcinoma
TCGA-DV-5574	MALE	0	1.98082	WHITE	WITH TUMOR	37	Right	G2	Stage I	T1aNXM0	clear cell renal cell carcinoma
TCGA-DV-5575	FEMALE	0	2.75616	WHITE	WITH TUMOR	52	Left	G2	Stage I	T1aNXM0	clear cell renal cell carcinoma
TCGA-DV-5576	FEMALE	1	1.99178	BLACK OR AFRICAN AMERICAN	WITH TUMOR	55	Left	G2	Stage I	T1aNXM0	clear cell renal cell carcinoma
TCGA-DV-A4VX	MALE	1	4.45479	BLACK OR AFRICAN AMERICAN	WITH TUMOR	59	Right	G4	Stage IV	M1T3bN0MX	clear cell renal cell carcinoma
TCGA-DV-A4VZ	MALE	0	1	BLACK OR AFRICAN AMERICAN	TUMOR FREE	53	Right	G2	Stage I	MXT1aNXMX	clear cell renal cell carcinoma
TCGA-DV-A4W0	MALE	0	5.50137	BLACK OR AFRICAN AMERICAN	WITH TUMOR	55	Left	G3	Stage I	M0T1bNXMX	clear cell renal cell carcinoma
TCGA-EU-5904	FEMALE	0	1.50959	WHITE	TUMOR FREE	47	Right	G1	Stage I	T1NXM0	clear cell renal cell carcinoma
TCGA-EU-5905	FEMALE	0	0.326027	WHITE	TUMOR FREE	67	Right	G3	Stage I	T1NXM0	clear cell renal cell carcinoma
TCGA-EU-5906	MALE	0	0.564384	WHITE	TUMOR FREE	55	Left	G2	Stage I	T1bNXM0	clear cell renal cell carcinoma
TCGA-EU-5907	MALE	0	0.347945	WHITE	TUMOR FREE	81	Right	G3	Stage III	T3aNXM0	clear cell renal cell carcinoma
TCGA-G6-A5PC	FEMALE	1	0.663014	BLACK OR AFRICAN AMERICAN	WITH TUMOR	54	Left	G4	Stage IV	M1T1bN0M1	clear cell renal cell carcinoma
TCGA-G6-A8L6	MALE	0	0.835616	BLACK OR AFRICAN AMERICAN	WITH TUMOR	55	Left	G3	Stage IV	M1T2aNXMX	clear cell renal cell carcinoma
TCGA-G6-A8L7	FEMALE	0	4.73151	BLACK OR AFRICAN AMERICAN	TUMOR FREE	81	Right	G3	Stage I	MXT1bN0MX	clear cell renal cell carcinoma
TCGA-G6-A8L8	FEMALE	0	1.29863	BLACK OR AFRICAN AMERICAN	TUMOR FREE	62	Right	G3	Stage I	MXT1bNXMX	clear cell renal cell carcinoma
TCGA-GK-A6C7	FEMALE	0	0.167123	BLACK OR AFRICAN AMERICAN	TUMOR FREE	76	Right		Stage I	T1aNXMX	clear cell renal cell carcinoma
TCGA-MM-A563	MALE	0	0.734247	BLACK OR AFRICAN AMERICAN	TUMOR FREE	41	Left	G2		MXT3NXMX	clear cell renal cell carcinoma
TCGA-MM-A564	MALE	0	0.641096	BLACK OR AFRICAN AMERICAN	TUMOR FREE	68	Right	G2	Stage II	MXT2aNXMX	clear cell renal cell carcinoma
TCGA-MM-A84U	FEMALE	0	0.923288	BLACK OR AFRICAN AMERICAN	TUMOR FREE	58	Bilateral	G2	Stage I	MXT1aNXMX	clear cell renal cell carcinoma
TCGA-MW-A4EC	FEMALE	0	0.90411	BLACK OR AFRICAN AMERICAN	TUMOR FREE	72	Right	G2	Stage I	T1aNXMX	clear cell renal cell carcinoma
TCGA-T7-A92I	FEMALE	0	-0.00547945	BLACK OR AFRICAN AMERICAN	TUMOR FREE	47	Right	G1	Stage I	MXT1aNXMX	clear cell renal cell carcinoma

## Sheet: S2
Table-S2: Basic information of datasets included in this study.
Cohort	Platform/Method	Number of samples	Survival data	Cancer type	histological type
TCGA:KIRC	Illumina RNAseq/Infinium HumanMethylation450 BeadChip beads	317	OS/DFS	renal cell carcinoma	clear cell renal cell carcinoma
CPTAC	Illumina RNAseq/Infinium HumanMethylation850 BeadChip beads	100	/	renal cell carcinoma	clear cell renal cell carcinoma
GEO: GSE70303	Infinium HumanMethylation450 BeadChip beads	24	/	renal cell carcinoma	clear cell renal cell carcinoma
GEO: GSE105260	Infinium HumanMethylation450 BeadChip beads	44	/	renal cell carcinoma	clear cell renal cell carcinoma

## Sheet: S3
Table-S3: The gene sets used in this work for evaluating immune cell infiltration.
Metagene	Cell.type	Immunity
ADAM28	Activated.B.cell	Adaptive
CD180	Activated.B.cell	Adaptive
CD79B	Activated.B.cell	Adaptive
BLK	Activated.B.cell	Adaptive
CD19	Activated.B.cell	Adaptive
MS4A1	Activated.B.cell	Adaptive
TNFRSF17	Activated.B.cell	Adaptive
IGHM	Activated.B.cell	Adaptive
GNG7	Activated.B.cell	Adaptive
MICAL3	Activated.B.cell	Adaptive
SPIB	Activated.B.cell	Adaptive
HLA-DOB	Activated.B.cell	Adaptive
IGKC	Activated.B.cell	Adaptive
PNOC	Activated.B.cell	Adaptive
FCRL2	Activated.B.cell	Adaptive
BACH2	Activated.B.cell	Adaptive
CR2	Activated.B.cell	Adaptive
TCL1A	Activated.B.cell	Adaptive
AKNA	Activated.B.cell	Adaptive
ARHGAP25	Activated.B.cell	Adaptive
CCL21	Activated.B.cell	Adaptive
CD27	Activated.B.cell	Adaptive
CD38	Activated.B.cell	Adaptive
CLEC17A	Activated.B.cell	Adaptive
CLEC9A	Activated.B.cell	Adaptive
CLECL1	Activated.B.cell	Adaptive
AIM2	Activated.CD4.T.cell	Adaptive
BIRC3	Activated.CD4.T.cell	Adaptive
BRIP1	Activated.CD4.T.cell	Adaptive
CCL20	Activated.CD4.T.cell	Adaptive
CCL4	Activated.CD4.T.cell	Adaptive
CCL5	Activated.CD4.T.cell	Adaptive
CCNB1	Activated.CD4.T.cell	Adaptive
CCR7	Activated.CD4.T.cell	Adaptive
DUSP2	Activated.CD4.T.cell	Adaptive
ESCO2	Activated.CD4.T.cell	Adaptive
ETS1	Activated.CD4.T.cell	Adaptive
EXO1	Activated.CD4.T.cell	Adaptive
EXOC6	Activated.CD4.T.cell	Adaptive
IARS	Activated.CD4.T.cell	Adaptive
ITK	Activated.CD4.T.cell	Adaptive
KIF11	Activated.CD4.T.cell	Adaptive
KNTC1	Activated.CD4.T.cell	Adaptive
NUF2	Activated.CD4.T.cell	Adaptive
PRC1	Activated.CD4.T.cell	Adaptive
PSAT1	Activated.CD4.T.cell	Adaptive
RGS1	Activated.CD4.T.cell	Adaptive
RTKN2	Activated.CD4.T.cell	Adaptive
SAMSN1	Activated.CD4.T.cell	Adaptive
SELL	Activated.CD4.T.cell	Adaptive
TRAT1	Activated.CD4.T.cell	Adaptive
ADRM1	Activated.CD8.T.cell	Adaptive
AHSA1	Activated.CD8.T.cell	Adaptive
C1GALT1C1	Activated.CD8.T.cell	Adaptive
CCT6B	Activated.CD8.T.cell	Adaptive
CD37	Activated.CD8.T.cell	Adaptive
CD3D	Activated.CD8.T.cell	Adaptive
CD3E	Activated.CD8.T.cell	Adaptive
CD3G	Activated.CD8.T.cell	Adaptive
CD69	Activated.CD8.T.cell	Adaptive
CD8A	Activated.CD8.T.cell	Adaptive
CETN3	Activated.CD8.T.cell	Adaptive
CSE1L	Activated.CD8.T.cell	Adaptive
GEMIN6	Activated.CD8.T.cell	Adaptive
GNLY	Activated.CD8.T.cell	Adaptive
GPT2	Activated.CD8.T.cell	Adaptive
GZMA	Activated.CD8.T.cell	Adaptive
GZMH	Activated.CD8.T.cell	Adaptive
GZMK	Activated.CD8.T.cell	Adaptive
IL2RB	Activated.CD8.T.cell	Adaptive
LCK	Activated.CD8.T.cell	Adaptive
MPZL1	Activated.CD8.T.cell	Adaptive
NKG7	Activated.CD8.T.cell	Adaptive
PIK3IP1	Activated.CD8.T.cell	Adaptive
PTRH2	Activated.CD8.T.cell	Adaptive
TIMM13	Activated.CD8.T.cell	Adaptive
ZAP70	Activated.CD8.T.cell	Adaptive
ACP5	Gamma.delta.T.cell	Adaptive
AQP9	Gamma.delta.T.cell	Adaptive
BTN3A2	Gamma.delta.T.cell	Adaptive
C1orf54	Gamma.delta.T.cell	Adaptive
CARD8	Gamma.delta.T.cell	Adaptive
CCL18	Gamma.delta.T.cell	Adaptive
CD209	Gamma.delta.T.cell	Adaptive
CD33	Gamma.delta.T.cell	Adaptive
CD36	Gamma.delta.T.cell	Adaptive
CDK5	Gamma.delta.T.cell	Adaptive
IL10RB	Gamma.delta.T.cell	Adaptive
KLRF1	Gamma.delta.T.cell	Adaptive
LGALS1	Gamma.delta.T.cell	Adaptive
MAPK7	Gamma.delta.T.cell	Adaptive
KLHL7	Gamma.delta.T.cell	Adaptive
KRT80	Gamma.delta.T.cell	Adaptive
LAMC1	Gamma.delta.T.cell	Adaptive
LCORL	Gamma.delta.T.cell	Adaptive
LMNB1	Gamma.delta.T.cell	Adaptive
MEIS3P1	Gamma.delta.T.cell	Adaptive
MPL	Gamma.delta.T.cell	Adaptive
FABP1	Gamma.delta.T.cell	Adaptive
FABP5	Gamma.delta.T.cell	Adaptive
FADD	Gamma.delta.T.cell	Adaptive
MFAP3L	Gamma.delta.T.cell	Adaptive
MINPP1	Gamma.delta.T.cell	Adaptive
RPS24	Gamma.delta.T.cell	Adaptive
RPS7	Gamma.delta.T.cell	Adaptive
RPS9	Gamma.delta.T.cell	Adaptive
DBNL	Gamma.delta.T.cell	Adaptive
CCL13	Gamma.delta.T.cell	Adaptive
CD22	Immature..B.cell	Adaptive
CYBB	Immature..B.cell	Adaptive
FAM129C	Immature..B.cell	Adaptive
FCRL1	Immature..B.cell	Adaptive
FCRL3	Immature..B.cell	Adaptive
FCRL5	Immature..B.cell	Adaptive
FCRLA	Immature..B.cell	Adaptive
HDAC9	Immature..B.cell	Adaptive
HLA-DQA1	Immature..B.cell	Adaptive
HVCN1	Immature..B.cell	Adaptive
KIAA0226	Immature..B.cell	Adaptive
NCF1	Immature..B.cell	Adaptive
NCF1B	Immature..B.cell	Adaptive
P2RY10	Immature..B.cell	Adaptive
SP100	Immature..B.cell	Adaptive
TXNIP	Immature..B.cell	Adaptive
STAP1	Immature..B.cell	Adaptive
TAGAP	Immature..B.cell	Adaptive
ZCCHC2	Immature..B.cell	Adaptive
CCL3L1	Regulatory.T.cell	Adaptive
CD72	Regulatory.T.cell	Adaptive
CLEC5A	Regulatory.T.cell	Adaptive
FOXP3	Regulatory.T.cell	Adaptive
ITGA4	Regulatory.T.cell	Adaptive
L1CAM	Regulatory.T.cell	Adaptive
LIPA	Regulatory.T.cell	Adaptive
LRP1	Regulatory.T.cell	Adaptive
LRRC42	Regulatory.T.cell	Adaptive
MARCO	Regulatory.T.cell	Adaptive
MMP12	Regulatory.T.cell	Adaptive
MNDA	Regulatory.T.cell	Adaptive
MRC1	Regulatory.T.cell	Adaptive
MS4A6A	Regulatory.T.cell	Adaptive
PELO	Regulatory.T.cell	Adaptive
PLEK	Regulatory.T.cell	Adaptive
PRSS23	Regulatory.T.cell	Adaptive
PTGIR	Regulatory.T.cell	Adaptive
ST8SIA4	Regulatory.T.cell	Adaptive
STAB1	Regulatory.T.cell	Adaptive
B3GAT1	T.follicular.helper.cell	Adaptive
CDK5R1	T.follicular.helper.cell	Adaptive
PDCD1	T.follicular.helper.cell	Adaptive
BCL6	T.follicular.helper.cell	Adaptive
CD200	T.follicular.helper.cell	Adaptive
CD83	T.follicular.helper.cell	Adaptive
CD84	T.follicular.helper.cell	Adaptive
FGF2	T.follicular.helper.cell	Adaptive
GPR18	T.follicular.helper.cell	Adaptive
CEBPA	T.follicular.helper.cell	Adaptive
CECR1	T.follicular.helper.cell	Adaptive
CLEC10A	T.follicular.helper.cell	Adaptive
CLEC4A	T.follicular.helper.cell	Adaptive
CSF1R	T.follicular.helper.cell	Adaptive
CTSS	T.follicular.helper.cell	Adaptive
DMN	T.follicular.helper.cell	Adaptive
DPP4	T.follicular.helper.cell	Adaptive
LRRC32	T.follicular.helper.cell	Adaptive
MC5R	T.follicular.helper.cell	Adaptive
MICA	T.follicular.helper.cell	Adaptive
NCAM1	T.follicular.helper.cell	Adaptive
NCR2	T.follicular.helper.cell	Adaptive
NRP1	T.follicular.helper.cell	Adaptive
PDCD1LG2	T.follicular.helper.cell	Adaptive
PDCD6	T.follicular.helper.cell	Adaptive
PRDX1	T.follicular.helper.cell	Adaptive
RAE1	T.follicular.helper.cell	Adaptive
RAET1E	T.follicular.helper.cell	Adaptive
SIGLEC7	T.follicular.helper.cell	Adaptive
SIGLEC9	T.follicular.helper.cell	Adaptive
TYRO3	T.follicular.helper.cell	Adaptive
CHST12	T.follicular.helper.cell	Adaptive
CLIC3	T.follicular.helper.cell	Adaptive
IVNS1ABP	T.follicular.helper.cell	Adaptive
KIR2DL2	T.follicular.helper.cell	Adaptive
LGMN	T.follicular.helper.cell	Adaptive
CD70	Type.1.T.helper.cell	Adaptive
TBX21	Type.1.T.helper.cell	Adaptive
ADAM8	Type.1.T.helper.cell	Adaptive
AHCYL2	Type.1.T.helper.cell	Adaptive
ALCAM	Type.1.T.helper.cell	Adaptive
B3GALNT1	Type.1.T.helper.cell	Adaptive
BBS12	Type.1.T.helper.cell	Adaptive
BST1	Type.1.T.helper.cell	Adaptive
CD151	Type.1.T.helper.cell	Adaptive
CD47	Type.1.T.helper.cell	Adaptive
CD48	Type.1.T.helper.cell	Adaptive
CD52	Type.1.T.helper.cell	Adaptive
CD53	Type.1.T.helper.cell	Adaptive
CD59	Type.1.T.helper.cell	Adaptive
CD6	Type.1.T.helper.cell	Adaptive
CD68	Type.1.T.helper.cell	Adaptive
CD7	Type.1.T.helper.cell	Adaptive
CD96	Type.1.T.helper.cell	Adaptive
CFHR3	Type.1.T.helper.cell	Adaptive
CHRM3	Type.1.T.helper.cell	Adaptive
CLEC7A	Type.1.T.helper.cell	Adaptive
COL23A1	Type.1.T.helper.cell	Adaptive
COL4A4	Type.1.T.helper.cell	Adaptive
COL5A3	Type.1.T.helper.cell	Adaptive
DAB1	Type.1.T.helper.cell	Adaptive
DLEU7	Type.1.T.helper.cell	Adaptive
DOC2B	Type.1.T.helper.cell	Adaptive
EMP1	Type.1.T.helper.cell	Adaptive
F12	Type.1.T.helper.cell	Adaptive
FURIN	Type.1.T.helper.cell	Adaptive
GAB3	Type.1.T.helper.cell	Adaptive
GATM	Type.1.T.helper.cell	Adaptive
GFPT2	Type.1.T.helper.cell	Adaptive
GPR25	Type.1.T.helper.cell	Adaptive
GREM2	Type.1.T.helper.cell	Adaptive
HAVCR1	Type.1.T.helper.cell	Adaptive
HSD11B1	Type.1.T.helper.cell	Adaptive
HUNK	Type.1.T.helper.cell	Adaptive
IGF2	Type.1.T.helper.cell	Adaptive
RCSD1	Type.1.T.helper.cell	Adaptive
RYR1	Type.1.T.helper.cell	Adaptive
SAV1	Type.1.T.helper.cell	Adaptive
SELE	Type.1.T.helper.cell	Adaptive
SELP	Type.1.T.helper.cell	Adaptive
SH3KBP1	Type.1.T.helper.cell	Adaptive
SIT1	Type.1.T.helper.cell	Adaptive
SLC35B3	Type.1.T.helper.cell	Adaptive
SIGLEC10	Type.1.T.helper.cell	Adaptive
SKAP1	Type.1.T.helper.cell	Adaptive
THUMPD2	Type.1.T.helper.cell	Adaptive
TIGIT	Type.1.T.helper.cell	Adaptive
ZEB2	Type.1.T.helper.cell	Adaptive
ENC1	Type.1.T.helper.cell	Adaptive
FAM134B	Type.1.T.helper.cell	Adaptive
FBXO30	Type.1.T.helper.cell	Adaptive
FCGR2C	Type.1.T.helper.cell	Adaptive
STAC	Type.1.T.helper.cell	Adaptive
LTC4S	Type.1.T.helper.cell	Adaptive
MAN1B1	Type.1.T.helper.cell	Adaptive
MDH1	Type.1.T.helper.cell	Adaptive
MMD	Type.1.T.helper.cell	Adaptive
RGS16	Type.1.T.helper.cell	Adaptive
IL12A	Type.1.T.helper.cell	Adaptive
P2RX5	Type.1.T.helper.cell	Adaptive
CD97	Type.1.T.helper.cell	Adaptive
ITGB4	Type.1.T.helper.cell	Adaptive
ICAM3	Type.1.T.helper.cell	Adaptive
METRNL	Type.1.T.helper.cell	Adaptive
TNFRSF1A	Type.1.T.helper.cell	Adaptive
IRF1	Type.1.T.helper.cell	Adaptive
HTR2B	Type.1.T.helper.cell	Adaptive
CALD1	Type.1.T.helper.cell	Adaptive
MOCOS	Type.1.T.helper.cell	Adaptive
TRAF3IP2	Type.1.T.helper.cell	Adaptive
TLR8	Type.1.T.helper.cell	Adaptive
TRAF1	Type.1.T.helper.cell	Adaptive
DUSP14	Type.1.T.helper.cell	Adaptive
IL17A	Type.17.T.helper.cell	Adaptive
IL17RA	Type.17.T.helper.cell	Adaptive
C2CD4A	Type.17.T.helper.cell	Adaptive
C2CD4B	Type.17.T.helper.cell	Adaptive
CA2	Type.17.T.helper.cell	Adaptive
CCDC65	Type.17.T.helper.cell	Adaptive
CEACAM3	Type.17.T.helper.cell	Adaptive
IL17C	Type.17.T.helper.cell	Adaptive
IL17F	Type.17.T.helper.cell	Adaptive
IL17RC	Type.17.T.helper.cell	Adaptive
IL17RE	Type.17.T.helper.cell	Adaptive
IL23A	Type.17.T.helper.cell	Adaptive
ILDR1	Type.17.T.helper.cell	Adaptive
LONRF3	Type.17.T.helper.cell	Adaptive
SH2D6	Type.17.T.helper.cell	Adaptive
TNIP2	Type.17.T.helper.cell	Adaptive
ABCA1	Type.17.T.helper.cell	Adaptive
ABCB1	Type.17.T.helper.cell	Adaptive
ADAMTS12	Type.17.T.helper.cell	Adaptive
ANK1	Type.17.T.helper.cell	Adaptive
ANKRD22	Type.17.T.helper.cell	Adaptive
B3GALT2	Type.17.T.helper.cell	Adaptive
CAMTA1	Type.17.T.helper.cell	Adaptive
CCR9	Type.17.T.helper.cell	Adaptive
CD40	Type.17.T.helper.cell	Adaptive
GPR44	Type.17.T.helper.cell	Adaptive
IFT80	Type.17.T.helper.cell	Adaptive
ASB2	Type.2.T.helper.cell	Adaptive
CSRP2	Type.2.T.helper.cell	Adaptive
DAPK1	Type.2.T.helper.cell	Adaptive
DLC1	Type.2.T.helper.cell	Adaptive
DNAJC12	Type.2.T.helper.cell	Adaptive
DUSP6	Type.2.T.helper.cell	Adaptive
GNAI1	Type.2.T.helper.cell	Adaptive
LAMP3	Type.2.T.helper.cell	Adaptive
NRP2	Type.2.T.helper.cell	Adaptive
OSBPL1A	Type.2.T.helper.cell	Adaptive
PDE4B	Type.2.T.helper.cell	Adaptive
PHLDA1	Type.2.T.helper.cell	Adaptive
PLA2G4A	Type.2.T.helper.cell	Adaptive
RAB27B	Type.2.T.helper.cell	Adaptive
RBMS3	Type.2.T.helper.cell	Adaptive
RNF125	Type.2.T.helper.cell	Adaptive
TMPRSS3	Type.2.T.helper.cell	Adaptive
GATA3	Type.2.T.helper.cell	Adaptive
BIRC5	Type.2.T.helper.cell	Adaptive
CDC25C	Type.2.T.helper.cell	Adaptive
CDC7	Type.2.T.helper.cell	Adaptive
CENPF	Type.2.T.helper.cell	Adaptive
CXCR6	Type.2.T.helper.cell	Adaptive
DHFR	Type.2.T.helper.cell	Adaptive
EVI5	Type.2.T.helper.cell	Adaptive
GSTA4	Type.2.T.helper.cell	Adaptive
HELLS	Type.2.T.helper.cell	Adaptive
IL26	Type.2.T.helper.cell	Adaptive
LAIR2	Type.2.T.helper.cell	Adaptive
ABCD1	Activated.dendritic.cell	Innate
C1QC	Activated.dendritic.cell	Innate
CAPG	Activated.dendritic.cell	Innate
CCL3L3	Activated.dendritic.cell	Innate
CD207	Activated.dendritic.cell	Innate
CD302	Activated.dendritic.cell	Innate
ATP5B	Activated.dendritic.cell	Innate
ATP5L	Activated.dendritic.cell	Innate
ATP6V1A	Activated.dendritic.cell	Innate
BCL2L1	Activated.dendritic.cell	Innate
C1QB	Activated.dendritic.cell	Innate
SNURF	Activated.dendritic.cell	Innate
SPCS3	Activated.dendritic.cell	Innate
CCNA1	Activated.dendritic.cell	Innate
CEACAM8	Activated.dendritic.cell	Innate
NOS2	Activated.dendritic.cell	Innate
SRA1	Activated.dendritic.cell	Innate
TNFRSF6B	Activated.dendritic.cell	Innate
TREM1	Activated.dendritic.cell	Innate
TREML1	Activated.dendritic.cell	Innate
RHOA	Activated.dendritic.cell	Innate
SLC25A37	Activated.dendritic.cell	Innate
TNFSF14	Activated.dendritic.cell	Innate
TREML4	Activated.dendritic.cell	Innate
VNN2	Activated.dendritic.cell	Innate
XPO6	Activated.dendritic.cell	Innate
CLEC4C	Activated.dendritic.cell	Innate
TNFAIP2	Activated.dendritic.cell	Innate
UBD	Activated.dendritic.cell	Innate
ACTR3	Activated.dendritic.cell	Innate
RAB1A	Activated.dendritic.cell	Innate
SLA	Activated.dendritic.cell	Innate
HLA-DQA2	Activated.dendritic.cell	Innate
SIGLEC5	Activated.dendritic.cell	Innate
SLAMF9	Activated.dendritic.cell	Innate
ABAT	CD56bright.natural.killer.cell	Innate
C11orf75	CD56bright.natural.killer.cell	Innate
C5orf15	CD56bright.natural.killer.cell	Innate
CDHR1	CD56bright.natural.killer.cell	Innate
DCAF12	CD56bright.natural.killer.cell	Innate
DYNLL1	CD56bright.natural.killer.cell	Innate
GPR137B	CD56bright.natural.killer.cell	Innate
HCP5	CD56bright.natural.killer.cell	Innate
HDGFRP2	CD56bright.natural.killer.cell	Innate
KRT86	CD56bright.natural.killer.cell	Innate
MLST8	CD56bright.natural.killer.cell	Innate
ELMOD3	CD56bright.natural.killer.cell	Innate
ENTPD5	CD56bright.natural.killer.cell	Innate
FAM119A	CD56bright.natural.killer.cell	Innate
FAM179A	CD56bright.natural.killer.cell	Innate
CLIC2	CD56bright.natural.killer.cell	Innate
COX7A2L	CD56bright.natural.killer.cell	Innate
CREB3L4	CD56bright.natural.killer.cell	Innate
CSF1	CD56bright.natural.killer.cell	Innate
CSNK2A2	CD56bright.natural.killer.cell	Innate
CSTA	CD56bright.natural.killer.cell	Innate
CSTB	CD56bright.natural.killer.cell	Innate
CTPS	CD56bright.natural.killer.cell	Innate
CTSD	CD56bright.natural.killer.cell	Innate
FST	CD56bright.natural.killer.cell	Innate
GATA2	CD56bright.natural.killer.cell	Innate
GMPR	CD56bright.natural.killer.cell	Innate
HDC	CD56bright.natural.killer.cell	Innate
HEY1	CD56bright.natural.killer.cell	Innate
HOXA1	CD56bright.natural.killer.cell	Innate
HS2ST1	CD56bright.natural.killer.cell	Innate
HS3ST1	CD56bright.natural.killer.cell	Innate
BCL11B	CD56bright.natural.killer.cell	Innate
CDH3	CD56bright.natural.killer.cell	Innate
MYL6B	CD56bright.natural.killer.cell	Innate
NAA16	CD56bright.natural.killer.cell	Innate
ClQA	CD56bright.natural.killer.cell	Innate
ClQB	CD56bright.natural.killer.cell	Innate
CYP27B1	CD56bright.natural.killer.cell	Innate
EIF3M	CD56bright.natural.killer.cell	Innate
CYP27A1	CD56dim.natural.killer.cell	Innate
DDX55	CD56dim.natural.killer.cell	Innate
DYRK2	CD56dim.natural.killer.cell	Innate
RPL37A	CD56dim.natural.killer.cell	Innate
NOTCH3	CD56dim.natural.killer.cell	Innate
AKR7A3	CD56dim.natural.killer.cell	Innate
GPRC5C	CD56dim.natural.killer.cell	Innate
GRIN1	CD56dim.natural.killer.cell	Innate
HLA-E	CD56dim.natural.killer.cell	Innate
PORCN	CD56dim.natural.killer.cell	Innate
PSMC4	CD56dim.natural.killer.cell	Innate
UPP1	CD56dim.natural.killer.cell	Innate
IL21R	CD56dim.natural.killer.cell	Innate
KIR2DS1	CD56dim.natural.killer.cell	Innate
KIR2DS2	CD56dim.natural.killer.cell	Innate
KIR2DS5	CD56dim.natural.killer.cell	Innate
GIPR	Eosinophil	Innate
KRT18P50	Eosinophil	Innate
LRMP	Eosinophil	Innate
FOSB	Eosinophil	Innate
RRP12	Eosinophil	Innate
GPR183	Eosinophil	Innate
NR4A3	Eosinophil	Innate
ST3GAL6	Eosinophil	Innate
DEPDC5	Eosinophil	Innate
PDE6C	Eosinophil	Innate
PKD2L2	Eosinophil	Innate
GPR65	Eosinophil	Innate
IL5RA	Eosinophil	Innate
P2RY14	Eosinophil	Innate
DACH1	Eosinophil	Innate
DAPK2	Eosinophil	Innate
EMR3	Eosinophil	Innate
ACADM	Immature.dendritic.cell	Innate
AHCYL1	Immature.dendritic.cell	Innate
ALDH1A2	Immature.dendritic.cell	Innate
ALDH3A2	Immature.dendritic.cell	Innate
ALDH9A1	Immature.dendritic.cell	Innate
ALOX15	Immature.dendritic.cell	Innate
AMT	Immature.dendritic.cell	Innate
ARL1	Immature.dendritic.cell	Innate
ATIC	Immature.dendritic.cell	Innate
ATP5A1	Immature.dendritic.cell	Innate
CAPZA1	Immature.dendritic.cell	Innate
LILRA5	Immature.dendritic.cell	Innate
RDX	Immature.dendritic.cell	Innate
RRAGD	Immature.dendritic.cell	Innate
TACSTD2	Immature.dendritic.cell	Innate
INPP5F	Immature.dendritic.cell	Innate
RAB38	Immature.dendritic.cell	Innate
PLAU	Immature.dendritic.cell	Innate
CSF3R	Immature.dendritic.cell	Innate
SLC18A2	Immature.dendritic.cell	Innate
AMPD2	Immature.dendritic.cell	Innate
CLTB	Immature.dendritic.cell	Innate
C1orf162	Immature.dendritic.cell	Innate
AIF1	Macrophage	Innate
CCL1	Macrophage	Innate
CCL14	Macrophage	Innate
CCL23	Macrophage	Innate
CCL26	Macrophage	Innate
CD300LB	Macrophage	Innate
CNR1	Macrophage	Innate
CNR2	Macrophage	Innate
EIF1	Macrophage	Innate
EIF4A1	Macrophage	Innate
FPR1	Macrophage	Innate
FPR2	Macrophage	Innate
FRAT2	Macrophage	Innate
GPR27	Macrophage	Innate
GPR77	Macrophage	Innate
RNASE2	Macrophage	Innate
MS4A2	Macrophage	Innate
BASP1	Macrophage	Innate
IGSF6	Macrophage	Innate
HK3	Macrophage	Innate
VNN1	Macrophage	Innate
FES	Macrophage	Innate
NPL	Macrophage	Innate
FZD2	Macrophage	Innate
FAM198B	Macrophage	Innate
HNMT	Macrophage	Innate
SLC15A3	Macrophage	Innate
CD4	Macrophage	Innate
TXNDC3	Macrophage	Innate
FRMD4A	Macrophage	Innate
CRYBB1	Macrophage	Innate
HRH1	Macrophage	Innate
WNT5B	Macrophage	Innate
ADAMTS3	Mast.cell	Innate
CPA3	Mast.cell	Innate
CMA1	Mast.cell	Innate
CTSG	Mast.cell	Innate
ARHGAP15	Mast.cell	Innate
CPM	Mast.cell	Innate
FCN1	Mast.cell	Innate
FTL	Mast.cell	Innate
HSPA6	Mast.cell	Innate
ITGA9	Mast.cell	Innate
RNASE3	Mast.cell	Innate
S100A4	Mast.cell	Innate
SIGLEC8	Mast.cell	Innate
SLC6A4	Mast.cell	Innate
PTGS2	Mast.cell	Innate
EGR3	Mast.cell	Innate
PILRA	Mast.cell	Innate
CCR2	MDSC	Innate
CD14	MDSC	Innate
CD2	MDSC	Innate
CD86	MDSC	Innate
CXCR4	MDSC	Innate
FCGR2A	MDSC	Innate
FCGR2B	MDSC	Innate
FCGR3A	MDSC	Innate
FERMT3	MDSC	Innate
GPSM3	MDSC	Innate
IL18BP	MDSC	Innate
IL4R	MDSC	Innate
ITGAL	MDSC	Innate
ITGAM	MDSC	Innate
PARVG	MDSC	Innate
PSAP	MDSC	Innate
PTGER2	MDSC	Innate
PTGES2	MDSC	Innate
S100A8	MDSC	Innate
S100A9	MDSC	Innate
ASGR2	Monocyte	Innate
CFP	Monocyte	Innate
ASGR1	Monocyte	Innate
CD1D	Monocyte	Innate
UPK3A	Monocyte	Innate
ACTG1	Monocyte	Innate
ANXA5	Monocyte	Innate
ATP6V1B2	Monocyte	Innate
CFL1	Monocyte	Innate
DAZAP2	Monocyte	Innate
CTBS	Monocyte	Innate
EMR4P	Monocyte	Innate
HIVEP2	Monocyte	Innate
MARCKSL1	Monocyte	Innate
MBP	Monocyte	Innate
MMP15	Monocyte	Innate
PNPLA6	Monocyte	Innate
TMBIM6	Monocyte	Innate
PQBP1	Monocyte	Innate
TEX264	Monocyte	Innate
IKZF1	Monocyte	Innate
AKT3	Natural.killer.cell	Innate
AXL	Natural.killer.cell	Innate
BST2	Natural.killer.cell	Innate
CDH2	Natural.killer.cell	Innate
CRTAM	Natural.killer.cell	Innate
CSF2RA	Natural.killer.cell	Innate
CTSZ	Natural.killer.cell	Innate
CXCL1	Natural.killer.cell	Innate
CYTH1	Natural.killer.cell	Innate
DAXX	Natural.killer.cell	Innate
DGKH	Natural.killer.cell	Innate
DLL4	Natural.killer.cell	Innate
DPYD	Natural.killer.cell	Innate
ERBB3	Natural.killer.cell	Innate
F11R	Natural.killer.cell	Innate
FAM27A	Natural.killer.cell	Innate
FAM49A	Natural.killer.cell	Innate
FASLG	Natural.killer.cell	Innate
FCGR1A	Natural.killer.cell	Innate
FN1	Natural.killer.cell	Innate
FSTL1	Natural.killer.cell	Innate
FUCA1	Natural.killer.cell	Innate
GBP3	Natural.killer.cell	Innate
GLS2	Natural.killer.cell	Innate
GRB2	Natural.killer.cell	Innate
LST1	Natural.killer.cell	Innate
BCL2	Natural.killer.cell	Innate
CDC5L	Natural.killer.cell	Innate
FGF18	Natural.killer.cell	Innate
FUT5	Natural.killer.cell	Innate
FZR1	Natural.killer.cell	Innate
GAGE2	Natural.killer.cell	Innate
IGFBP5	Natural.killer.cell	Innate
KANK2	Natural.killer.cell	Innate
LDB3	Natural.killer.cell	Innate
BTN2A2	Natural.killer.T.cell	Innate
CD101	Natural.killer.T.cell	Innate
CD109	Natural.killer.T.cell	Innate
CNPY3	Natural.killer.T.cell	Innate
CNPY4	Natural.killer.T.cell	Innate
CREB1	Natural.killer.T.cell	Innate
CRTC2	Natural.killer.T.cell	Innate
CRTC3	Natural.killer.T.cell	Innate
CSF2	Natural.killer.T.cell	Innate
KLRC1	Natural.killer.T.cell	Innate
FUT4	Natural.killer.T.cell	Innate
ICAM2	Natural.killer.T.cell	Innate
IL32	Natural.killer.T.cell	Innate
LAMP2	Natural.killer.T.cell	Innate
LILRB5	Natural.killer.T.cell	Innate
KLRG1	Natural.killer.T.cell	Innate
HSPA4	Natural.killer.T.cell	Innate
HSPB6	Natural.killer.T.cell	Innate
ISM2	Natural.killer.T.cell	Innate
ITIH2	Natural.killer.T.cell	Innate
KDM4C	Natural.killer.T.cell	Innate
KIR2DS4	Natural.killer.T.cell	Innate
KIRREL3	Natural.killer.T.cell	Innate
SDCBP	Natural.killer.T.cell	Innate
NFATC2IP	Natural.killer.T.cell	Innate
MICB	Natural.killer.T.cell	Innate
KIR2DL1	Natural.killer.T.cell	Innate
KIR2DL3	Natural.killer.T.cell	Innate
KIR3DL1	Natural.killer.T.cell	Innate
KIR3DL2	Natural.killer.T.cell	Innate
NCR1	Natural.killer.T.cell	Innate
FOSL1	Natural.killer.T.cell	Innate
TSLP	Natural.killer.T.cell	Innate
SLC7A7	Natural.killer.T.cell	Innate
SPP1	Natural.killer.T.cell	Innate
TREM2	Natural.killer.T.cell	Innate
UBASH3A	Natural.killer.T.cell	Innate
YBX2	Natural.killer.T.cell	Innate
CCDC88A	Natural.killer.T.cell	Innate
CLEC1A	Natural.killer.T.cell	Innate
THBD	Natural.killer.T.cell	Innate
PDPN	Natural.killer.T.cell	Innate
VCAM1	Natural.killer.T.cell	Innate
EMR1	Natural.killer.T.cell	Innate
CREB5	Neutrophil	Innate
CDA	Neutrophil	Innate
CHST15	Neutrophil	Innate
S100A12	Neutrophil	Innate
APOBEC3A	Neutrophil	Innate
CASP5	Neutrophil	Innate
MMP25	Neutrophil	Innate
HAL	Neutrophil	Innate
C1orf183	Neutrophil	Innate
FFAR2	Neutrophil	Innate
MAK	Neutrophil	Innate
CXCR1	Neutrophil	Innate
STEAP4	Neutrophil	Innate
MGAM	Neutrophil	Innate
BTNL8	Neutrophil	Innate
CXCR2	Neutrophil	Innate
TNFRSF10C	Neutrophil	Innate
VNN3	Neutrophil	Innate
CBX6	Plasmacytoid.dendritic.cell	Innate
DAB2	Plasmacytoid.dendritic.cell	Innate
DDX17	Plasmacytoid.dendritic.cell	Innate
HIGD1A	Plasmacytoid.dendritic.cell	Innate
IDH3A	Plasmacytoid.dendritic.cell	Innate
IL3RA	Plasmacytoid.dendritic.cell	Innate
MAGED1	Plasmacytoid.dendritic.cell	Innate
NUCB2	Plasmacytoid.dendritic.cell	Innate
OFD1	Plasmacytoid.dendritic.cell	Innate
OGT	Plasmacytoid.dendritic.cell	Innate
PDIA4	Plasmacytoid.dendritic.cell	Innate
SERTAD2	Plasmacytoid.dendritic.cell	Innate
SIRPA	Plasmacytoid.dendritic.cell	Innate
TMED2	Plasmacytoid.dendritic.cell	Innate
ENG	Plasmacytoid.dendritic.cell	Innate
FCAR	Plasmacytoid.dendritic.cell	Innate
IGF1	Plasmacytoid.dendritic.cell	Innate
ITGA2B	Plasmacytoid.dendritic.cell	Innate
GABARAP	Plasmacytoid.dendritic.cell	Innate
GPX1	Plasmacytoid.dendritic.cell	Innate
KRT23	Plasmacytoid.dendritic.cell	Innate
PROK2	Plasmacytoid.dendritic.cell	Innate
RALB	Plasmacytoid.dendritic.cell	Innate
RETNLB	Plasmacytoid.dendritic.cell	Innate
RNF141	Plasmacytoid.dendritic.cell	Innate
SEC14L1	Plasmacytoid.dendritic.cell	Innate
SEPX1	Plasmacytoid.dendritic.cell	Innate
EMP3	Plasmacytoid.dendritic.cell	Innate
CD300LF	Plasmacytoid.dendritic.cell	Innate
ABTB1	Plasmacytoid.dendritic.cell	Innate
KLHL21	Plasmacytoid.dendritic.cell	Innate
PHRF1	Plasmacytoid.dendritic.cell	Innate

## Sheet: S4
Table-S4: Relative abundance of tumor microenvironment cells in TCGA cohort by ssGSEA
	Activated.B.cell	Activated.CD4.T.cell	Activated.CD8.T.cell	Activated.dendritic.cell	CD56bright.natural.killer.cell	CD56dim.natural.killer.cell	Eosinophil	Gamma.delta.T.cell	Immature..B.cell	Immature.dendritic.cell	Macrophage	Mast.cell	MDSC	Monocyte	Natural.killer.cell	Natural.killer.T.cell	Neutrophil	Plasmacytoid.dendritic.cell	Regulatory.T.cell	T.follicular.helper.cell	Type.1.T.helper.cell	Type.17.T.helper.cell	Type.2.T.helper.cell
TCGA-AK-3440	0.0847859	0.433548	0.545908	0.435382	0.631602	0.718393	0.346758	0.585672	0.292352	0.759505	0.248981	0.325607	0.5478	0.727638	0.592824	0.38662	0.186951	0.717574	0.43378	0.456635	0.414021	0.34407	0.411034
TCGA-DV-5569	0.320835	0.579501	0.731724	0.544914	0.66037	0.778835	0.380026	0.709584	0.436223	0.777545	0.478187	0.472596	0.843281	0.769904	0.781441	0.554833	0.319473	0.75844	0.669401	0.605331	0.60091	0.366474	0.504684
TCGA-A3-A8CQ	0.218179	0.400788	0.62891	0.49622	0.613022	0.75951	0.341789	0.633092	0.359095	0.726399	0.390628	0.480972	0.73368	0.745607	0.743162	0.487779	0.316124	0.759659	0.590039	0.552322	0.544113	0.348463	0.475287
TCGA-MM-A84U	0.34172	0.428282	0.76672	0.599498	0.656239	0.783989	0.221639	0.696857	0.374715	0.782408	0.524723	0.455233	0.844813	0.765261	0.767602	0.515145	0.278021	0.743538	0.629262	0.600946	0.590116	0.333058	0.408594
TCGA-CJ-4907	0.292925	0.447715	0.650226	0.533458	0.659079	0.744855	0.270088	0.668342	0.370573	0.769257	0.453927	0.479208	0.776465	0.777291	0.757332	0.522877	0.303361	0.768519	0.674357	0.569916	0.572197	0.345765	0.4967
TCGA-BP-5196	0.35597	0.55102	0.814146	0.510204	0.665506	0.718583	0.329814	0.6246	0.443057	0.718518	0.46228	0.40452	0.786968	0.742739	0.76177	0.503847	0.158053	0.754241	0.588317	0.615909	0.6246	0.351357	0.499558
TCGA-AK-3428	0.225444	0.556526	0.633224	0.585687	0.669626	0.744146	0.311536	0.6803	0.363062	0.803317	0.514609	0.50533	0.804574	0.787634	0.76261	0.502348	0.524673	0.786554	0.66946	0.580614	0.553571	0.343702	0.500911
TCGA-BP-5170	0.336103	0.534856	0.706497	0.516468	0.690877	0.748728	0.366522	0.718051	0.431211	0.739074	0.517686	0.591162	0.794716	0.770061	0.766678	0.528438	0.269315	0.748088	0.671267	0.625702	0.601882	0.376557	0.505511
TCGA-CJ-6027	0.387436	0.715269	0.899782	0.533258	0.664555	0.741402	0.255741	0.771537	0.52572	0.73622	0.522141	0.443726	0.894496	0.754815	0.777572	0.586497	0.265527	0.75094	0.725261	0.657327	0.635691	0.383454	0.559032
TCGA-B4-5378	0.165572	0.427002	0.598834	0.459537	0.656713	0.725287	0.369233	0.638334	0.330802	0.766404	0.401473	0.526407	0.685783	0.744636	0.726376	0.471722	0.361493	0.756122	0.638324	0.53127	0.540085	0.296951	0.548997
TCGA-BP-5174	0.261928	0.450962	0.703149	0.534729	0.658077	0.757791	0.22117	0.697057	0.357871	0.736759	0.432782	0.430073	0.781261	0.765607	0.718408	0.478975	0.214795	0.723063	0.584864	0.550082	0.534295	0.346395	0.434263
TCGA-B0-5097	0.274306	0.672659	0.708673	0.596516	0.653999	0.741952	0.406179	0.766937	0.427314	0.770748	0.588171	0.593316	0.872941	0.776761	0.799101	0.538116	0.317207	0.780312	0.770879	0.610324	0.628669	0.373148	0.554084
TCGA-B0-5119	0.162608	0.505682	0.749233	0.470805	0.655732	0.749775	0.315557	0.680161	0.382231	0.729623	0.426352	0.513695	0.752945	0.717571	0.762919	0.526743	0.356341	0.744226	0.622731	0.579332	0.551698	0.360009	0.488405
TCGA-AK-3453	0.398237	0.591723	0.86473	0.550571	0.661945	0.763454	0.328547	0.597792	0.422461	0.744276	0.460937	0.45801	0.921531	0.782162	0.754638	0.454439	0.251627	0.753034	0.619576	0.605355	0.568895	0.376213	0.461422
TCGA-B0-4844	0.362606	0.548275	0.763599	0.536751	0.657077	0.761246	0.197815	0.622728	0.406616	0.696232	0.440477	0.353319	0.795092	0.763598	0.722245	0.505348	0.30482	0.736592	0.582326	0.550484	0.547192	0.343516	0.440847
TCGA-CW-6088	0.249509	0.442088	0.621369	0.506686	0.678592	0.751225	0.265394	0.697046	0.371325	0.752235	0.400266	0.491688	0.723809	0.748857	0.771559	0.494971	0.390344	0.761799	0.632374	0.568571	0.528946	0.321345	0.495604
TCGA-B0-5701	0.301168	0.574715	0.750353	0.580072	0.653274	0.721793	0.259434	0.739369	0.40723	0.76343	0.442529	0.387389	0.78579	0.761622	0.721446	0.519996	0.346847	0.718109	0.655766	0.587396	0.573054	0.363126	0.555019
TCGA-CJ-5681	0.0890305	0.456867	0.517315	0.549653	0.665736	0.677559	0.177242	0.711576	0.349204	0.759313	0.367185	0.268368	0.675883	0.73676	0.574393	0.419145	0.154826	0.788454	0.579754	0.575855	0.491254	0.305117	0.437523
TCGA-B0-5713	0.255225	0.500956	0.729694	0.520755	0.654826	0.778494	0.36724	0.69838	0.401037	0.749926	0.407289	0.457311	0.745425	0.765973	0.757928	0.505921	0.348671	0.741072	0.624839	0.577011	0.577936	0.360108	0.505053
TCGA-BP-5186	0.31467	0.414377	0.697385	0.537324	0.642786	0.760627	0.306187	0.654418	0.392318	0.73967	0.412154	0.529262	0.718801	0.736472	0.759989	0.493502	0.264627	0.740856	0.598643	0.565211	0.557856	0.341379	0.490723
TCGA-A3-3370	0.328461	0.540001	0.788404	0.530991	0.64331	0.742028	0.295628	0.648882	0.428427	0.753975	0.432564	0.493088	0.843422	0.736986	0.776487	0.477954	0.302998	0.767299	0.69261	0.593977	0.575087	0.340281	0.493644
TCGA-B0-4810	0.344253	0.612918	0.864492	0.550752	0.662665	0.765678	0.255873	0.716012	0.399015	0.742042	0.484256	0.50018	0.895201	0.752123	0.780649	0.547045	0.331429	0.755998	0.687245	0.621569	0.609597	0.319645	0.536817
TCGA-CJ-4916	0.423638	0.59394	0.879853	0.610966	0.670508	0.755631	0.32952	0.683374	0.514365	0.746299	0.488758	0.45346	0.926851	0.767337	0.794832	0.494518	0.295414	0.753077	0.669181	0.642551	0.6142	0.331983	0.492107
TCGA-B0-4846	0.319327	0.566201	0.768954	0.564441	0.64653	0.733101	0.371054	0.612008	0.453719	0.730875	0.454801	0.496595	0.831325	0.736193	0.790545	0.476959	0.316163	0.767751	0.660419	0.606316	0.604067	0.326764	0.500404
TCGA-CZ-4863	0.346847	0.596119	0.836264	0.580884	0.651781	0.746584	0.257882	0.677362	0.510765	0.733057	0.448702	0.42446	0.866856	0.756483	0.788701	0.50463	0.297731	0.744107	0.682593	0.631109	0.608569	0.369901	0.525888
TCGA-B8-A54K	0.131665	0.355235	0.536073	0.400692	0.645014	0.717372	0.210452	0.563488	0.205129	0.749859	0.33094	0.331182	0.560968	0.742024	0.669942	0.381406	0.223063	0.747618	0.554217	0.475849	0.493961	0.279113	0.469275
TCGA-G6-A8L7	0.262638	0.629714	0.781846	0.430812	0.648243	0.7588	0.236006	0.658577	0.261858	0.644684	0.398807	0.310475	0.726902	0.743404	0.624072	0.505675	0.293201	0.723672	0.530322	0.51403	0.499145	0.452829	0.525531
TCGA-CZ-5467	0.264247	0.457428	0.634931	0.52536	0.674742	0.730766	0.305679	0.6809	0.375932	0.781462	0.463175	0.46929	0.753803	0.783882	0.767576	0.531714	0.307076	0.747487	0.605877	0.567653	0.541862	0.298249	0.453955
TCGA-CJ-4908	0.296125	0.497483	0.708254	0.53547	0.656366	0.745168	0.357471	0.69602	0.378511	0.73688	0.464358	0.532989	0.771925	0.772036	0.771612	0.509658	0.274539	0.757005	0.626047	0.57252	0.582952	0.305542	0.48587
TCGA-A3-A8OU	0.334241	0.44275	0.727298	0.560186	0.619022	0.772287	0.331965	0.633121	0.392701	0.747021	0.452961	0.493614	0.830347	0.756083	0.754159	0.50188	0.329941	0.770282	0.630211	0.589189	0.555258	0.318383	0.472353
TCGA-AK-3434	0.279012	0.524072	0.803215	0.462723	0.685708	0.779155	0.289324	0.658331	0.360598	0.723602	0.426252	0.450428	0.768517	0.765376	0.777933	0.519152	0.278025	0.746375	0.587753	0.597698	0.577253	0.356289	0.487301
TCGA-CJ-5683	0.21601	0.536058	0.707707	0.513502	0.709819	0.748936	0.317526	0.71671	0.346385	0.777859	0.456216	0.432961	0.741597	0.775972	0.741971	0.537437	0.316191	0.727724	0.611915	0.555508	0.532848	0.344889	0.498606
TCGA-B0-5712	0.198499	0.476405	0.732916	0.512611	0.676685	0.747094	0.332258	0.649098	0.313884	0.735757	0.366054	0.385154	0.685194	0.744618	0.72047	0.448224	0.231221	0.738007	0.50248	0.550313	0.507261	0.334618	0.46847
TCGA-B0-4706	0.219551	0.495414	0.787782	0.45857	0.648408	0.76499	0.246952	0.608541	0.307764	0.736665	0.348695	0.375375	0.747243	0.75017	0.743901	0.446234	0.271916	0.746599	0.551383	0.551387	0.554892	0.355132	0.440402
TCGA-CZ-5461	0.331771	0.53982	0.724473	0.557534	0.667353	0.764374	0.353864	0.657541	0.454145	0.783345	0.506743	0.546383	0.835393	0.781036	0.7703	0.506144	0.33449	0.753955	0.706365	0.654635	0.614192	0.34992	0.518398
TCGA-6D-AA2E	0.335288	0.41826	0.699217	0.518882	0.642915	0.715533	0.340319	0.612243	0.351474	0.748302	0.460079	0.449858	0.732319	0.771063	0.691596	0.467609	0.0951475	0.757913	0.575267	0.576785	0.536068	0.347705	0.377638
TCGA-EU-5907	0.161584	0.530781	0.606716	0.467109	0.681239	0.714731	0.231288	0.664642	0.375791	0.699716	0.426626	0.417488	0.7097	0.719074	0.718568	0.520009	0.204055	0.747042	0.593691	0.572581	0.537815	0.365485	0.464894
TCGA-BP-5184	0.358939	0.530909	0.751835	0.551441	0.655265	0.764316	0.367228	0.726686	0.436566	0.757293	0.479325	0.54577	0.789516	0.775631	0.751982	0.542164	0.324957	0.756167	0.668989	0.594511	0.584256	0.344685	0.52454
TCGA-B0-5116	0.117571	0.494411	0.653617	0.47258	0.641638	0.78847	0.271423	0.652201	0.302066	0.708211	0.37755	0.447546	0.630977	0.762589	0.737509	0.485936	0.251471	0.744515	0.571197	0.54834	0.582452	0.348409	0.514765
TCGA-B8-5159	0.289674	0.534606	0.731675	0.494304	0.6555	0.735503	0.247989	0.668178	0.420115	0.748998	0.438808	0.478079	0.774988	0.749663	0.739801	0.488427	0.308119	0.762468	0.611391	0.569198	0.549883	0.36893	0.503985
TCGA-A3-3358	0.410461	0.599011	0.822279	0.587198	0.695657	0.743734	0.326272	0.723741	0.524518	0.756334	0.529317	0.564485	0.905616	0.768349	0.766389	0.514988	0.311677	0.76129	0.700121	0.651299	0.600814	0.323386	0.496436
TCGA-B0-5096	0.361565	0.618256	0.662955	0.574293	0.630933	0.731246	0.35053	0.743955	0.48414	0.769828	0.55157	0.508032	0.869143	0.79515	0.74929	0.483629	0.29462	0.763596	0.785805	0.667356	0.6243	0.387544	0.535637
TCGA-CZ-5986	0.214471	0.544236	0.636095	0.512223	0.676766	0.730542	0.378592	0.68078	0.402593	0.75812	0.404387	0.551837	0.738788	0.724778	0.765678	0.526936	0.27335	0.754753	0.679383	0.59378	0.516744	0.338899	0.512779
TCGA-CW-5584	0.296019	0.475062	0.621213	0.558444	0.686652	0.752621	0.3205	0.652672	0.414067	0.773851	0.48771	0.524342	0.814529	0.78689	0.780318	0.500122	0.340147	0.76859	0.677748	0.583861	0.570735	0.401466	0.456654
TCGA-B4-5838	0.314948	0.586119	0.682816	0.474406	0.658967	0.751399	0.219507	0.662752	0.386257	0.737473	0.408706	0.45183	0.719175	0.747079	0.710519	0.51481	0.26298	0.74269	0.608211	0.54511	0.580562	0.333981	0.508343
TCGA-BP-5201	0.385679	0.577368	0.84675	0.532468	0.65415	0.773777	0.30421	0.678578	0.376517	0.720763	0.410067	0.34573	0.820642	0.766964	0.771997	0.478224	0.191815	0.766874	0.616924	0.584613	0.574742	0.357218	0.487374
TCGA-B4-5835	0.335797	0.605561	0.726144	0.561469	0.659616	0.73445	0.240095	0.717427	0.423533	0.721146	0.473791	0.435683	0.767276	0.742079	0.649861	0.485654	0.161074	0.713946	0.538584	0.557212	0.568237	0.405232	0.452642
TCGA-B0-5094	0.186695	0.471558	0.703668	0.490956	0.640255	0.690595	0.205459	0.670884	0.311783	0.665432	0.402097	0.419002	0.727129	0.681294	0.715039	0.485153	0.30809	0.745344	0.615196	0.558217	0.539752	0.303475	0.456885
TCGA-DV-5567	0.122689	0.334089	0.514896	0.457742	0.646477	0.717315	0.369935	0.632156	0.241334	0.757821	0.350481	0.430523	0.594131	0.736562	0.696482	0.410475	0.242405	0.747657	0.601348	0.499813	0.511112	0.316402	0.53099
TCGA-BP-5187	0.293842	0.572128	0.719248	0.483029	0.624375	0.711035	0.29493	0.660675	0.372949	0.744327	0.405057	0.40176	0.689238	0.719195	0.749394	0.492696	0.194944	0.726844	0.604116	0.539129	0.576351	0.322952	0.537223
TCGA-CZ-5988	0.27897	0.590673	0.710193	0.50116	0.656723	0.748083	0.276274	0.708587	0.390274	0.795369	0.493135	0.489982	0.747501	0.750499	0.776639	0.532738	0.319362	0.755349	0.698487	0.606449	0.583894	0.355384	0.557466
TCGA-B0-4828	0.213792	0.488065	0.745872	0.502335	0.641622	0.744964	0.281304	0.57244	0.292886	0.726884	0.354007	0.355696	0.784491	0.749487	0.733074	0.435488	0.235125	0.754894	0.527595	0.522928	0.514503	0.330411	0.419175
TCGA-CJ-5679	0.161023	0.462294	0.676251	0.48077	0.687323	0.775227	0.187219	0.707548	0.241266	0.725556	0.423779	0.296355	0.684069	0.695556	0.699351	0.52069	0.221882	0.732154	0.549345	0.544163	0.54454	0.36617	0.504104
TCGA-CJ-4869	0.486018	0.669105	0.918656	0.598076	0.70648	0.758651	0.309038	0.706991	0.547479	0.71233	0.518398	0.502467	0.901623	0.806261	0.784348	0.566107	0.236946	0.736405	0.672403	0.658891	0.658651	0.37648	0.533722
TCGA-CZ-5462	0.329802	0.595792	0.742659	0.637706	0.675121	0.664438	0.319284	0.698855	0.47063	0.766693	0.485077	0.484102	0.868022	0.762179	0.744029	0.543129	0.388419	0.763645	0.636761	0.604616	0.566754	0.428767	0.484927
TCGA-B0-5705	0.350181	0.521289	0.740264	0.517507	0.660674	0.758105	0.276868	0.671469	0.429005	0.733111	0.417616	0.454087	0.785774	0.773342	0.733908	0.509833	0.34582	0.757178	0.625774	0.603495	0.57129	0.361396	0.488311
TCGA-B0-4710	0.344088	0.547871	0.729551	0.493095	0.635813	0.725877	0.350441	0.643238	0.434731	0.738491	0.437766	0.537681	0.793107	0.754099	0.723975	0.476003	0.397402	0.786932	0.564202	0.561971	0.541443	0.297584	0.444825
TCGA-A3-3387	0.354349	0.567	0.674115	0.595701	0.680847	0.720774	0.280586	0.707592	0.444232	0.769455	0.53061	0.519579	0.87536	0.751925	0.79173	0.517832	0.303921	0.756531	0.722811	0.626728	0.6103	0.354399	0.474942
TCGA-BP-5175	0.177974	0.50599	0.833146	0.566395	0.709863	0.797044	0.239011	0.700188	0.348138	0.725955	0.51009	0.398346	0.853986	0.745724	0.762696	0.509347	0.285768	0.747867	0.580991	0.573888	0.564835	0.356963	0.503533
TCGA-B2-5635	0.255906	0.544256	0.717093	0.538027	0.602398	0.704884	0.208634	0.601047	0.434772	0.769072	0.478313	0.460156	0.818691	0.691099	0.793871	0.412643	0.188764	0.717048	0.701387	0.588078	0.576195	0.344383	0.513355
TCGA-AK-3454	0.263098	0.5291	0.787605	0.463158	0.662606	0.782558	0.277422	0.712377	0.347532	0.694739	0.467306	0.451901	0.825957	0.772028	0.74786	0.514891	0.170402	0.755179	0.560911	0.571678	0.561876	0.309439	0.546746
TCGA-BP-4782	0.3087	0.50485	0.786202	0.567772	0.658683	0.747583	0.263444	0.738394	0.412722	0.774584	0.522819	0.482362	0.828067	0.742174	0.791209	0.540523	0.30869	0.750313	0.695682	0.619531	0.603613	0.374371	0.521168
TCGA-CZ-5451	0.270332	0.517855	0.752421	0.49974	0.675402	0.763214	0.297107	0.698887	0.3837	0.742333	0.44309	0.493918	0.77762	0.766748	0.750187	0.515953	0.33536	0.739602	0.608904	0.591353	0.545	0.352299	0.482785
TCGA-CJ-5671	0.459256	0.619307	0.811854	0.566979	0.695932	0.768905	0.325676	0.724794	0.544339	0.746679	0.605352	0.597209	0.916163	0.80919	0.783773	0.579	0.259699	0.75269	0.749643	0.670607	0.671129	0.37624	0.522635
TCGA-AK-3425	0.394987	0.555575	0.819145	0.565016	0.675156	0.765345	0.300344	0.754838	0.478235	0.756777	0.587706	0.540418	0.891605	0.782791	0.787946	0.531481	0.238446	0.741314	0.714867	0.678908	0.628123	0.353135	0.525477
TCGA-B0-4841	0.195199	0.484546	0.737034	0.50979	0.70204	0.791792	0.36194	0.709764	0.300579	0.728571	0.49065	0.45378	0.789312	0.811913	0.758235	0.551022	0.357138	0.748464	0.57834	0.570678	0.558853	0.331231	0.516276
TCGA-CJ-6028	0.457087	0.701555	0.842018	0.567839	0.690237	0.713279	0.313443	0.746056	0.554457	0.769142	0.54556	0.487385	0.879642	0.774936	0.797862	0.551113	0.296191	0.766278	0.728317	0.649669	0.632332	0.361449	0.592245
TCGA-A3-3367	0.266985	0.504982	0.662158	0.5177	0.65837	0.740819	0.274293	0.646022	0.404321	0.76105	0.419233	0.469432	0.815682	0.744235	0.756233	0.484211	0.291158	0.762642	0.652942	0.594494	0.561078	0.332952	0.445555
TCGA-CW-5581	0.256249	0.530915	0.718208	0.496377	0.675918	0.759787	0.254521	0.687573	0.402421	0.757219	0.402602	0.398074	0.727414	0.76108	0.729962	0.503604	0.269157	0.735823	0.606335	0.556184	0.559312	0.340979	0.450126
TCGA-B0-4815	0.605602	0.707617	0.87012	0.541663	0.663609	0.741424	0.277634	0.727494	0.631053	0.735256	0.543243	0.460067	0.925897	0.782213	0.80234	0.533053	0.302857	0.7665	0.748002	0.671785	0.63413	0.320339	0.504967
TCGA-BP-4993	0.26886	0.493633	0.769649	0.502793	0.691136	0.776501	0.332176	0.68676	0.393036	0.76299	0.46702	0.533629	0.790799	0.763349	0.782245	0.55576	0.319762	0.730115	0.608282	0.582035	0.596818	0.336331	0.492645
TCGA-B0-4821	0.251572	0.512033	0.805723	0.557356	0.64054	0.806152	0.262375	0.652902	0.235623	0.640441	0.444151	0.310948	0.753238	0.74029	0.702779	0.490026	0.218545	0.735288	0.501922	0.55243	0.53503	0.307451	0.42721
TCGA-B0-4813	0.147818	0.495826	0.643707	0.485583	0.664793	0.846708	0.413876	0.641376	0.221311	0.67045	0.384593	0.465123	0.788134	0.742301	0.6727	0.455447	0.275492	0.746807	0.562092	0.569812	0.495495	0.30399	0.508492
TCGA-CZ-5459	0.296513	0.578474	0.761227	0.496085	0.684035	0.765222	0.293414	0.668992	0.373749	0.786177	0.440848	0.445316	0.77297	0.770744	0.746477	0.508173	0.26861	0.740181	0.595958	0.572503	0.564524	0.31807	0.490834
TCGA-B0-5108	0.382147	0.595497	0.788731	0.607489	0.697842	0.76605	0.369272	0.749336	0.485955	0.773086	0.615969	0.55752	0.9481	0.793057	0.813288	0.557775	0.323419	0.77773	0.847	0.660578	0.646316	0.369752	0.540894
TCGA-MM-A564	0.229714	0.400302	0.709076	0.423175	0.62537	0.79966	0.232348	0.641785	0.28023	0.738665	0.428343	0.443632	0.752761	0.780102	0.727732	0.48977	0.366199	0.762564	0.570128	0.537865	0.527328	0.242801	0.42759
TCGA-CW-6090	0.39608	0.54051	0.772281	0.530192	0.686556	0.733009	0.331163	0.738765	0.499606	0.780829	0.592898	0.627815	0.881371	0.784162	0.79183	0.535127	0.302994	0.771748	0.756229	0.642811	0.611953	0.327172	0.527474
TCGA-BP-4177	0.281606	0.430292	0.585287	0.490442	0.676089	0.716585	0.348649	0.624996	0.32524	0.758267	0.414707	0.473132	0.637069	0.746542	0.724611	0.461755	0.220803	0.742526	0.604849	0.520917	0.55018	0.346584	0.547514
TCGA-A3-3357	0.236377	0.575762	0.764128	0.575199	0.660457	0.75151	0.284897	0.733836	0.43789	0.769787	0.477146	0.484417	0.828097	0.745943	0.716591	0.488119	0.333902	0.745427	0.6396	0.607034	0.570847	0.304968	0.44164
TCGA-B8-A54D	0.368425	0.597841	0.855136	0.578636	0.664075	0.73923	0.239168	0.664351	0.465047	0.771139	0.461866	0.423315	0.886906	0.753269	0.770067	0.467639	0.221818	0.734533	0.579012	0.609298	0.580562	0.326591	0.446813
TCGA-CW-5590	0.235885	0.559102	0.781662	0.520677	0.680316	0.752825	0.274677	0.68059	0.388482	0.740352	0.440511	0.489661	0.793756	0.77191	0.757541	0.526975	0.294453	0.758431	0.652134	0.599524	0.593378	0.362564	0.512856
TCGA-B0-4822	0.309768	0.544077	0.803285	0.484886	0.674012	0.795096	0.289554	0.732969	0.373634	0.661041	0.493013	0.450351	0.84152	0.767309	0.753715	0.539584	0.243453	0.765346	0.609554	0.602764	0.576226	0.329365	0.519665
TCGA-B0-4703	0.323926	0.609099	0.775869	0.552301	0.644213	0.710735	0.255585	0.667863	0.39674	0.738448	0.510426	0.475441	0.840721	0.751899	0.763718	0.536035	0.192989	0.751267	0.707214	0.617278	0.657407	0.316465	0.545716
TCGA-BP-5192	0.204255	0.419	0.621356	0.437132	0.629509	0.74706	0.3033	0.647795	0.320867	0.759308	0.334832	0.44573	0.614341	0.747005	0.727628	0.470602	0.162071	0.734524	0.53535	0.509281	0.53029	0.332231	0.459978
TCGA-CW-5591	0.265814	0.406588	0.564874	0.489905	0.682441	0.755077	0.257462	0.651264	0.357336	0.775863	0.456475	0.456588	0.660385	0.771004	0.730186	0.469788	0.287124	0.739602	0.622866	0.547272	0.548319	0.437818	0.476847
TCGA-B0-4847	0.405674	0.594082	0.875718	0.573841	0.654963	0.754696	0.339934	0.614931	0.436276	0.713529	0.474828	0.475868	0.932041	0.78997	0.75499	0.463965	0.273791	0.753422	0.621931	0.613792	0.573609	0.376941	0.435425
TCGA-CW-6087	0.49889	0.788908	0.892069	0.618909	0.686011	0.716303	0.301944	0.777711	0.625994	0.768191	0.622476	0.568483	0.973744	0.792376	0.811519	0.594246	0.27052	0.758047	0.847848	0.711111	0.687891	0.433237	0.635246
TCGA-B8-A54I	0.557154	0.580458	0.796149	0.587373	0.683081	0.760379	0.29773	0.751645	0.582422	0.764914	0.568999	0.494716	0.910884	0.752892	0.75157	0.518056	0.229539	0.764218	0.72963	0.602208	0.603669	0.367313	0.495103
TCGA-B0-5099	0.148468	0.368885	0.578946	0.421372	0.622816	0.766269	0.325808	0.649953	0.23289	0.692078	0.320281	0.428841	0.581457	0.702919	0.689916	0.472302	0.220357	0.757343	0.470042	0.466245	0.472166	0.321529	0.446155
TCGA-B0-4816	0.26015	0.490328	0.750936	0.587356	0.670544	0.736709	0.341	0.641896	0.41205	0.793874	0.540739	0.504889	0.917453	0.802885	0.812208	0.526406	0.377881	0.775028	0.649962	0.648336	0.598592	0.336995	0.464534
TCGA-B8-A54G	0.406346	0.655401	0.892199	0.638382	0.68247	0.725865	0.333281	0.689796	0.544618	0.76355	0.520404	0.457631	0.954893	0.797282	0.791135	0.486679	0.174133	0.744319	0.654868	0.662025	0.623767	0.376281	0.493283
TCGA-B0-5698	0.368445	0.566761	0.761971	0.595332	0.641777	0.746519	0.375948	0.684751	0.45738	0.777956	0.524399	0.467281	0.898786	0.784306	0.786538	0.50631	0.437271	0.767917	0.678836	0.603357	0.569197	0.375698	0.498028
TCGA-BP-5199	0.390558	0.612255	0.86884	0.548398	0.660567	0.783153	0.332919	0.687862	0.483001	0.719141	0.515042	0.491822	0.856718	0.774615	0.776168	0.543378	0.231981	0.770307	0.716502	0.632144	0.611464	0.292649	0.538912
TCGA-CW-6093	0.200976	0.498105	0.645186	0.474876	0.648777	0.775185	0.382839	0.681264	0.380363	0.738918	0.424748	0.554443	0.741495	0.781222	0.756649	0.523755	0.396532	0.761099	0.639905	0.550347	0.550206	0.353108	0.479468
TCGA-B0-4700	0.488127	0.67837	0.895913	0.58443	0.675686	0.792267	0.315672	0.759648	0.513753	0.694348	0.558505	0.507239	0.919492	0.801506	0.787055	0.582251	0.293995	0.743268	0.767393	0.661298	0.653887	0.348173	0.572646
TCGA-AK-3460	0.246385	0.501204	0.713574	0.5203	0.650882	0.755117	0.301533	0.67998	0.364839	0.749509	0.457232	0.475063	0.788916	0.75134	0.748582	0.50613	0.337232	0.760859	0.645541	0.571164	0.542579	0.301739	0.492324
TCGA-AK-3458	0.253526	0.552435	0.800628	0.492273	0.678343	0.733364	0.189155	0.623104	0.307877	0.748627	0.377634	0.407704	0.751801	0.722173	0.719729	0.439706	0.283805	0.721214	0.507747	0.542398	0.515648	0.29902	0.407684
TCGA-CZ-5984	0.352228	0.581358	0.740698	0.553537	0.692894	0.709954	0.276676	0.668398	0.458141	0.770725	0.462038	0.392311	0.846726	0.771716	0.767325	0.506194	0.282488	0.747696	0.682789	0.615436	0.60059	0.393673	0.538349
TCGA-CJ-4912	0.233279	0.403178	0.688218	0.468891	0.616345	0.727822	0.376227	0.690153	0.341309	0.719445	0.415921	0.406109	0.768153	0.718264	0.683421	0.467858	0.334692	0.742812	0.513056	0.539776	0.512033	0.326108	0.456996
TCGA-CZ-5453	0.165092	0.423054	0.564827	0.438896	0.668106	0.783642	0.308474	0.696977	0.307284	0.759729	0.382538	0.449914	0.655459	0.743576	0.718482	0.50549	0.338382	0.73015	0.569667	0.546778	0.482178	0.309545	0.4285
TCGA-DV-5574	0.451486	0.596583	0.800517	0.576875	0.707219	0.733754	0.377348	0.741253	0.522247	0.784499	0.593133	0.625325	0.877241	0.783158	0.795574	0.564674	0.280269	0.751342	0.715087	0.660459	0.633763	0.338609	0.558302
TCGA-CZ-5454	0.292371	0.586065	0.747013	0.588261	0.675255	0.714738	0.355672	0.773781	0.469304	0.798699	0.571401	0.524047	0.890511	0.792397	0.775116	0.556713	0.328668	0.750448	0.823491	0.659177	0.602216	0.359209	0.476314
TCGA-B0-5107	0.253862	0.646009	0.809617	0.565111	0.635809	0.703023	0.166663	0.668657	0.398038	0.678641	0.417323	0.32686	0.812926	0.748081	0.726032	0.470989	0.143348	0.723406	0.562681	0.564471	0.548338	0.414184	0.417269
TCGA-CZ-5466	0.491516	0.581461	0.816691	0.550266	0.668489	0.758997	0.310523	0.734137	0.533475	0.77534	0.500914	0.551505	0.892324	0.805812	0.754804	0.520767	0.280985	0.756952	0.718464	0.671959	0.63565	0.36099	0.483468
TCGA-AK-3450	0.269084	0.43936	0.682904	0.539947	0.659208	0.727563	0.296625	0.65975	0.340501	0.770873	0.441186	0.466454	0.736108	0.748156	0.735221	0.477178	0.312878	0.739682	0.555928	0.522455	0.532064	0.364535	0.463097
TCGA-CZ-5460	0.358293	0.578022	0.802704	0.523444	0.672326	0.78716	0.341309	0.684664	0.466815	0.74312	0.492516	0.504791	0.84656	0.771866	0.76544	0.503743	0.379119	0.765309	0.65548	0.600118	0.603667	0.350928	0.464957
TCGA-B0-4845	0.169582	0.470068	0.604791	0.503848	0.654692	0.774524	0.285084	0.607667	0.268236	0.733507	0.361727	0.4407	0.735218	0.741669	0.708618	0.435643	0.351297	0.767484	0.539143	0.524928	0.501095	0.287502	0.437822
TCGA-MM-A563	0.475014	0.584788	0.835775	0.555566	0.705487	0.782199	0.259273	0.704234	0.488958	0.786763	0.553028	0.535569	0.913373	0.801742	0.784917	0.526178	0.349593	0.776501	0.72366	0.644237	0.618292	0.352108	0.49391
TCGA-B0-4712	0.422797	0.670224	0.81974	0.581562	0.666313	0.756697	0.243558	0.73434	0.475261	0.701068	0.533927	0.403911	0.89173	0.767693	0.739373	0.549055	0.273247	0.732748	0.732954	0.64131	0.637437	0.37186	0.557011
TCGA-B0-4691	0.437946	0.596529	0.874741	0.555315	0.664619	0.779243	0.299156	0.649253	0.471488	0.675991	0.423564	0.380583	0.826192	0.745641	0.724761	0.518267	0.161548	0.730114	0.602815	0.588877	0.62357	0.315546	0.491663
TCGA-CZ-5982	0.219018	0.478503	0.620896	0.521885	0.643065	0.777941	0.282637	0.638154	0.360935	0.728865	0.426388	0.454492	0.74318	0.757368	0.770946	0.50277	0.447517	0.761232	0.629006	0.578172	0.546443	0.351509	0.475512
TCGA-AK-3433	0.17718	0.370949	0.582128	0.440553	0.661867	0.688889	0.219703	0.527347	0.404063	0.704977	0.277555	0.278906	0.565254	0.734823	0.63271	0.386956	0.125941	0.747352	0.419003	0.440547	0.412464	0.292737	0.426482
TCGA-B0-4827	0.416705	0.596052	0.787131	0.554704	0.658274	0.747542	0.316981	0.760671	0.459756	0.75225	0.518251	0.500037	0.889515	0.776886	0.767969	0.550736	0.270429	0.76609	0.709842	0.60141	0.60144	0.311768	0.499906
TCGA-B2-A4SR	0.244152	0.51463	0.707079	0.476056	0.652771	0.762688	0.260945	0.690877	0.405847	0.724211	0.420776	0.434063	0.781974	0.747381	0.764064	0.478742	0.282704	0.75741	0.669208	0.620848	0.551566	0.274698	0.51261
TCGA-B0-5083	0.363322	0.468234	0.76336	0.521538	0.688839	0.789152	0.306724	0.647125	0.537801	0.811476	0.512027	0.52956	0.855487	0.747273	0.727383	0.516234	0.226131	0.76953	0.716317	0.612082	0.571536	0.350061	0.483547
TCGA-B0-4697	0.764876	0.714244	0.889846	0.574836	0.653456	0.7503	0.323431	0.69065	0.702734	0.705848	0.549698	0.425538	0.950443	0.793263	0.779601	0.515015	0.223883	0.766989	0.688445	0.645944	0.627632	0.333691	0.52757
TCGA-B2-3924	0.429486	0.666116	0.8667	0.569384	0.677133	0.762177	0.313867	0.706343	0.554199	0.763883	0.480769	0.533701	0.879323	0.769201	0.770648	0.515359	0.305137	0.757102	0.704624	0.653051	0.609357	0.337819	0.54174
TCGA-DV-A4VZ	0.191642	0.351256	0.470098	0.50902	0.638273	0.752192	0.277467	0.625639	0.214194	0.704843	0.320188	0.295387	0.574497	0.730477	0.677107	0.412602	0.177077	0.762824	0.516238	0.461559	0.486307	0.388571	0.47165
TCGA-B0-4713	0.310031	0.536342	0.818807	0.511288	0.675171	0.755663	0.173574	0.6577	0.370925	0.721599	0.404663	0.324077	0.779703	0.763731	0.725008	0.463264	0.265105	0.704859	0.529853	0.531956	0.574572	0.363517	0.46408
TCGA-CJ-4902	0.394043	0.521547	0.790284	0.530546	0.692222	0.733396	0.305436	0.731767	0.443413	0.750656	0.523564	0.510243	0.843555	0.787058	0.773957	0.535985	0.259854	0.767423	0.673852	0.589981	0.598978	0.312212	0.487892
TCGA-B0-5399	0.363003	0.536379	0.785507	0.557113	0.665535	0.771916	0.285975	0.652775	0.440116	0.761158	0.412801	0.411413	0.807585	0.750477	0.760605	0.506969	0.261574	0.762472	0.627471	0.610868	0.592443	0.35728	0.484428
TCGA-B0-4707	0.293845	0.570825	0.778821	0.479549	0.637468	0.787353	0.205722	0.611718	0.298448	0.677775	0.344172	0.279076	0.698667	0.717039	0.679981	0.46517	0.201458	0.72895	0.464777	0.539651	0.559162	0.345509	0.509494
TCGA-CZ-4865	0.357966	0.517537	0.792925	0.526765	0.678296	0.767755	0.265321	0.730163	0.448753	0.783716	0.530226	0.52701	0.842832	0.769789	0.786555	0.528941	0.269592	0.746597	0.670616	0.618428	0.602218	0.338707	0.52838
TCGA-DV-5565	0.27601	0.449307	0.673455	0.567711	0.678555	0.77383	0.327108	0.723708	0.347646	0.738217	0.481115	0.509202	0.815734	0.786387	0.764748	0.555704	0.385721	0.753074	0.663371	0.595599	0.570887	0.352324	0.481448
TCGA-A3-A6NJ	0.409024	0.552287	0.84989	0.552601	0.664018	0.755629	0.343061	0.673674	0.476938	0.758393	0.512478	0.511316	0.897441	0.762928	0.769249	0.523098	0.340595	0.76038	0.650424	0.601433	0.604692	0.357983	0.492927
TCGA-BP-5191	0.47179	0.627203	0.910831	0.586521	0.670273	0.757491	0.270111	0.730597	0.531381	0.731251	0.498901	0.488966	0.931283	0.806486	0.734391	0.541062	0.30658	0.736248	0.662616	0.639605	0.633142	0.365021	0.525816
TCGA-B0-4688	0.134199	0.702423	0.662489	0.51008	0.63149	0.713152	0.230686	0.622242	0.319647	0.681017	0.542672	0.441662	0.801454	0.708668	0.658021	0.522546	0.165879	0.732773	0.711601	0.566379	0.494703	0.237339	0.554419
TCGA-AK-3431	0.279012	0.542654	0.722427	0.503618	0.653909	0.750564	0.348566	0.70583	0.378821	0.760776	0.514078	0.537494	0.810675	0.796064	0.754825	0.51938	0.372058	0.757251	0.677349	0.580069	0.608581	0.340701	0.550576
TCGA-B0-4701	0.382483	0.61012	0.789318	0.568041	0.666697	0.786162	0.319494	0.664436	0.447572	0.744251	0.494159	0.483181	0.857692	0.754622	0.762345	0.491583	0.349461	0.768729	0.679306	0.611597	0.596854	0.363435	0.482481
TCGA-CJ-5675	0.428966	0.590783	0.881074	0.538645	0.691847	0.72248	0.249562	0.696936	0.514684	0.769381	0.490152	0.479679	0.913255	0.792949	0.804863	0.519613	0.305446	0.753542	0.676656	0.666287	0.611204	0.360939	0.489362
TCGA-BP-4760	0.241755	0.456478	0.524675	0.529966	0.657834	0.737296	0.375904	0.67917	0.304955	0.776695	0.453066	0.589407	0.698842	0.748373	0.735708	0.477056	0.280137	0.773029	0.719239	0.526657	0.556508	0.333495	0.561056
TCGA-B0-5113	0.4187	0.528507	0.734045	0.489633	0.649492	0.71754	0.320261	0.666193	0.491935	0.746122	0.449569	0.480145	0.798016	0.727877	0.776064	0.466214	0.248251	0.781559	0.696547	0.593701	0.585241	0.330003	0.481167
TCGA-B8-A7U6	0.330968	0.573724	0.696771	0.579586	0.636556	0.790616	0.401733	0.666596	0.394506	0.744433	0.448153	0.60112	0.789128	0.772894	0.764214	0.513981	0.380754	0.754851	0.630403	0.555097	0.566661	0.340938	0.489881
TCGA-B8-5551	0.576262	0.737477	0.85558	0.657984	0.680263	0.779352	0.316554	0.744672	0.642365	0.761696	0.614732	0.517463	0.987841	0.795357	0.803369	0.561958	0.217606	0.780032	0.896892	0.704993	0.686059	0.396978	0.544119
TCGA-B0-5400	0.300523	0.544888	0.827462	0.610718	0.706777	0.778739	0.311934	0.736146	0.386178	0.779962	0.524467	0.496675	0.851262	0.778941	0.770064	0.571962	0.45297	0.770343	0.654347	0.60503	0.597388	0.402681	0.485354
TCGA-CW-5585	0.147887	0.388383	0.596265	0.437576	0.635691	0.769286	0.22717	0.633636	0.31599	0.731231	0.405236	0.347694	0.671423	0.761823	0.720945	0.498347	0.315098	0.749441	0.558814	0.530713	0.512353	0.346627	0.454818
TCGA-CJ-5686	0.379481	0.582157	0.794416	0.537916	0.672642	0.711749	0.305802	0.69516	0.463495	0.764646	0.519369	0.461013	0.86677	0.767046	0.774633	0.51522	0.294676	0.76053	0.68044	0.609169	0.583631	0.404504	0.503081
TCGA-A3-A8OV	0.154035	0.41437	0.681095	0.490459	0.669051	0.786826	0.197113	0.669564	0.350743	0.746946	0.416777	0.433559	0.783652	0.766426	0.695301	0.513821	0.317801	0.748031	0.607385	0.568785	0.525411	0.32382	0.37518
TCGA-CJ-5678	0.462273	0.625109	0.889001	0.570443	0.679106	0.741103	0.283767	0.720409	0.537378	0.761468	0.512081	0.493163	0.912954	0.799047	0.769293	0.52624	0.31019	0.744016	0.640639	0.652489	0.618284	0.375528	0.514856
TCGA-DV-A4VX	0.274396	0.588818	0.734291	0.55318	0.665688	0.690087	0.209095	0.642522	0.314827	0.731236	0.420238	0.334114	0.780801	0.729153	0.710818	0.450559	0.32164	0.72866	0.553052	0.526789	0.509408	0.375873	0.445656
TCGA-CJ-6030	0.398218	0.603397	0.837453	0.560805	0.688293	0.74073	0.343301	0.747492	0.53967	0.782692	0.609555	0.595165	0.932037	0.812619	0.814681	0.548272	0.314345	0.758167	0.760363	0.675645	0.633854	0.382233	0.525429
TCGA-B0-4818	0.40458	0.51939	0.790158	0.518792	0.638945	0.759029	0.32776	0.641724	0.461548	0.719508	0.452978	0.452396	0.849376	0.74738	0.774665	0.501756	0.417398	0.763933	0.617877	0.56911	0.561665	0.314458	0.454879
TCGA-B0-5706	0.546391	0.640464	0.825412	0.528679	0.658833	0.724985	0.403198	0.695814	0.615675	0.754702	0.487521	0.551339	0.868416	0.763349	0.747578	0.529882	0.241788	0.734853	0.673967	0.61161	0.606505	0.369851	0.547253
TCGA-B8-5165	0.351216	0.49161	0.677101	0.517875	0.686041	0.732841	0.352237	0.705226	0.452684	0.77242	0.470823	0.582516	0.735989	0.764751	0.759874	0.503599	0.338755	0.744222	0.676257	0.581396	0.585472	0.343679	0.502377
TCGA-CJ-4901	0.501045	0.70414	0.912407	0.595004	0.6883	0.77532	0.338458	0.708079	0.581613	0.707898	0.575263	0.530319	0.91796	0.766088	0.810626	0.572643	0.210292	0.773354	0.778265	0.663319	0.668711	0.36646	0.562146
TCGA-B0-5110	0.2662	0.45837	0.667413	0.503122	0.645095	0.740617	0.344575	0.661417	0.410471	0.749335	0.426578	0.52354	0.780842	0.738314	0.778653	0.512559	0.344563	0.770781	0.670594	0.578212	0.574047	0.317193	0.499288
TCGA-A3-A8OX	0.41761	0.559441	0.796403	0.563256	0.657293	0.721833	0.289757	0.648483	0.446346	0.780811	0.493076	0.44561	0.816242	0.765512	0.772716	0.519717	0.261614	0.774567	0.666986	0.612783	0.614628	0.352212	0.527638
TCGA-A3-A6NN	0.245414	0.471704	0.745848	0.51033	0.679712	0.766385	0.217954	0.665519	0.382586	0.768687	0.461651	0.47519	0.829643	0.766258	0.766421	0.507533	0.297294	0.767901	0.648292	0.621969	0.5652	0.313515	0.477252
TCGA-B0-4814	0.288278	0.4974	0.661082	0.484428	0.651557	0.730866	0.309605	0.630556	0.383417	0.722784	0.38405	0.402963	0.737489	0.739591	0.735398	0.459723	0.312	0.748972	0.608487	0.543855	0.538049	0.310433	0.416144
TCGA-B0-4823	0.343182	0.564516	0.778267	0.535189	0.686787	0.759693	0.325896	0.724054	0.441953	0.793214	0.510897	0.53541	0.831559	0.775409	0.77144	0.549505	0.254088	0.75103	0.717057	0.601034	0.607674	0.341504	0.535943
TCGA-B0-5098	0.0851356	0.507959	0.528248	0.445229	0.661576	0.725592	0.101306	0.586303	0.113682	0.746375	0.302088	0.191092	0.500147	0.720992	0.658297	0.422664	-0.0121589	0.690123	0.432708	0.414229	0.442171	0.286245	0.473801
TCGA-B0-5711	0.307117	0.517432	0.732804	0.503823	0.676273	0.746247	0.296455	0.68913	0.452277	0.763951	0.442975	0.543054	0.806943	0.768753	0.77911	0.51842	0.351699	0.754892	0.687913	0.606386	0.574656	0.360785	0.526754
TCGA-CZ-5465	0.207895	0.50855	0.602443	0.510812	0.646837	0.726143	0.290373	0.643099	0.337185	0.770558	0.396635	0.475175	0.69895	0.74081	0.741487	0.458836	0.242831	0.753083	0.595487	0.580899	0.536853	0.33554	0.440166
TCGA-B0-4714	0.336811	0.529491	0.873694	0.546562	0.643281	0.788885	0.231468	0.651176	0.430743	0.734407	0.454985	0.432019	0.897771	0.755052	0.784007	0.525604	0.296382	0.764475	0.632395	0.612047	0.601545	0.314206	0.476802
TCGA-AK-3461	0.260694	0.523251	0.71269	0.561775	0.678119	0.771042	0.317198	0.666367	0.352427	0.768844	0.429174	0.486638	0.799261	0.766925	0.785738	0.544478	0.420964	0.772154	0.642527	0.557526	0.577027	0.351454	0.50124
TCGA-CJ-4897	0.294533	0.46527	0.688828	0.497129	0.663805	0.752546	0.23699	0.683163	0.381935	0.743777	0.429143	0.457234	0.739593	0.744725	0.744152	0.491483	0.283611	0.734507	0.629677	0.559191	0.54366	0.325399	0.457294
TCGA-B4-5377	0.323316	0.537323	0.725079	0.545682	0.648179	0.767768	0.330409	0.674202	0.446741	0.753323	0.448746	0.447657	0.801406	0.728057	0.756192	0.495231	0.358667	0.749852	0.665715	0.594714	0.573756	0.399704	0.455407
TCGA-B8-4153	0.192097	0.438354	0.707601	0.497893	0.683908	0.783321	0.354785	0.629529	0.309107	0.765014	0.418015	0.478922	0.739288	0.785653	0.752013	0.513982	0.322041	0.760118	0.539856	0.568312	0.552964	0.327237	0.449509
TCGA-B0-4698	0.298786	0.817985	0.892098	0.576406	0.647467	0.666921	0.277539	0.694805	0.455307	0.727611	0.516577	0.354535	0.891756	0.733712	0.706815	0.515218	0.305537	0.756181	0.764337	0.587798	0.594979	0.330055	0.597356
TCGA-B0-5106	0.368244	0.463128	0.785543	0.530306	0.684277	0.721006	0.339593	0.62439	0.442231	0.775748	0.504719	0.492064	0.857998	0.777608	0.777241	0.50033	0.272736	0.763797	0.64147	0.598357	0.575899	0.327947	0.460463
TCGA-B0-4718	0.302272	0.485867	0.775623	0.505916	0.67327	0.776834	0.342485	0.670439	0.378007	0.751151	0.422241	0.50247	0.791765	0.753435	0.777306	0.473386	0.240691	0.766697	0.570047	0.581735	0.525058	0.321922	0.469923
TCGA-B0-5696	0.222976	0.494921	0.719272	0.504595	0.689738	0.783865	0.263342	0.680215	0.359467	0.751122	0.449128	0.468335	0.750214	0.76755	0.740033	0.51235	0.314648	0.745841	0.601564	0.579421	0.553956	0.359526	0.501895
TCGA-CZ-4856	0.33258	0.492298	0.788888	0.546296	0.659735	0.771824	0.290678	0.718751	0.460485	0.739362	0.463086	0.479835	0.826622	0.776424	0.768301	0.554142	0.320059	0.753983	0.675033	0.616995	0.590174	0.38211	0.536521
TCGA-BP-5169	0.641169	0.608835	0.828147	0.513442	0.638491	0.781894	0.307847	0.705922	0.593881	0.666606	0.537636	0.433618	0.931219	0.75965	0.743334	0.52457	0.229583	0.755925	0.662054	0.575961	0.600439	0.332633	0.448611
TCGA-B2-5633	0.262191	0.590646	0.698084	0.460908	0.587348	0.685479	0.284323	0.690591	0.408026	0.762858	0.479419	0.503744	0.774074	0.700211	0.786578	0.430925	0.187657	0.698715	0.704641	0.587959	0.565518	0.352106	0.553938
TCGA-B0-5693	0.19224	0.451234	0.578131	0.494692	0.638633	0.756373	0.339378	0.673641	0.333973	0.725405	0.384539	0.460757	0.69444	0.718188	0.73743	0.507904	0.365395	0.737354	0.576421	0.53515	0.517404	0.300441	0.470567
TCGA-B8-5552	0.443479	0.554997	0.731003	0.565026	0.657079	0.743673	0.317239	0.705852	0.511747	0.764552	0.546173	0.573775	0.848304	0.784533	0.818665	0.54132	0.339857	0.767548	0.765647	0.628563	0.624114	0.355168	0.523565
TCGA-BP-5010	0.288519	0.49168	0.764431	0.510335	0.634132	0.772241	0.3179	0.655305	0.315359	0.714697	0.44879	0.451461	0.780845	0.764813	0.79043	0.509486	0.319934	0.758053	0.588735	0.539359	0.610094	0.330463	0.48188
TCGA-AK-3445	0.242774	0.537754	0.804388	0.535421	0.652173	0.752088	0.262048	0.722793	0.402224	0.771093	0.467862	0.434176	0.845312	0.758711	0.73459	0.511249	0.200796	0.756334	0.675195	0.615557	0.580938	0.299769	0.547761
TCGA-B0-5702	0.445037	0.326618	0.736068	0.483801	0.643676	0.754298	0.327032	0.64784	0.350628	0.717887	0.565706	0.606016	0.847372	0.834518	0.748692	0.443664	0.308437	0.734033	0.598259	0.532547	0.554957	0.369197	0.408534
TCGA-CJ-4918	0.36753	0.529613	0.758044	0.522892	0.650297	0.737338	0.354651	0.710529	0.433499	0.740756	0.518559	0.571982	0.863286	0.785763	0.751215	0.5023	0.294626	0.761589	0.73871	0.614704	0.617264	0.284171	0.52794
TCGA-B0-4848	0.363042	0.570399	0.766303	0.562818	0.676367	0.727315	0.246472	0.717776	0.447464	0.771039	0.522332	0.497495	0.891869	0.77239	0.790909	0.523949	0.289643	0.768702	0.691048	0.63036	0.614682	0.347242	0.512093
TCGA-BP-5194	0.311249	0.504119	0.696109	0.531261	0.653536	0.759052	0.31186	0.706556	0.436341	0.741158	0.45527	0.524914	0.751912	0.764204	0.758825	0.502776	0.309502	0.752512	0.680176	0.586176	0.567841	0.350533	0.502851
TCGA-B2-5641	0.426437	0.592318	0.824534	0.56051	0.696126	0.741453	0.209373	0.694947	0.517736	0.781614	0.504296	0.511533	0.906868	0.791527	0.804527	0.522819	0.293604	0.755566	0.702903	0.651363	0.625255	0.377788	0.528221
TCGA-CJ-4882	0.518214	0.642584	0.85564	0.584594	0.658476	0.751237	0.318041	0.668291	0.514712	0.717	0.506634	0.538301	0.887336	0.806744	0.766235	0.494818	0.140436	0.760106	0.677666	0.605579	0.643661	0.321278	0.509876
TCGA-BP-4795	0.437844	0.460733	0.687766	0.521602	0.68479	0.740039	0.340262	0.689544	0.469957	0.774083	0.505329	0.613093	0.812219	0.788779	0.751901	0.52335	0.297249	0.780046	0.754264	0.590939	0.620437	0.354394	0.565856
TCGA-CW-5588	0.357222	0.558537	0.703036	0.554619	0.656063	0.748946	0.277184	0.738883	0.416275	0.787733	0.522784	0.563766	0.841793	0.771875	0.773639	0.516557	0.308813	0.754624	0.69324	0.622803	0.61346	0.370147	0.52924
TCGA-CZ-5464	0.425377	0.616366	0.801881	0.558377	0.681607	0.750675	0.272638	0.697971	0.488115	0.762894	0.50075	0.484991	0.873469	0.780704	0.781219	0.548358	0.304224	0.751136	0.724432	0.63762	0.637168	0.372962	0.531999
TCGA-BP-5178	0.475588	0.636213	0.808057	0.594264	0.688999	0.752366	0.275824	0.742016	0.52416	0.721259	0.549672	0.45381	0.916327	0.819016	0.774913	0.560826	0.350382	0.762559	0.699835	0.61239	0.600988	0.391558	0.519411
TCGA-B0-5115	0.23978	0.501524	0.7039	0.509805	0.667862	0.743911	0.355968	0.639855	0.379398	0.756849	0.433938	0.453924	0.767868	0.73136	0.763019	0.482171	0.244446	0.764121	0.664372	0.570812	0.558508	0.313598	0.501237
TCGA-B8-4622	0.279622	0.50107	0.735012	0.529444	0.66185	0.774578	0.275076	0.683453	0.421004	0.760163	0.490356	0.480323	0.857391	0.785306	0.779187	0.525236	0.345237	0.774482	0.665254	0.607084	0.576909	0.338954	0.451472
TCGA-B0-5102	0.262675	0.482847	0.741392	0.477188	0.633328	0.738539	0.246906	0.700626	0.382252	0.732755	0.416228	0.403935	0.775398	0.721985	0.709043	0.475374	0.144968	0.759176	0.582307	0.588064	0.529634	0.366141	0.417113
TCGA-B2-5639	0.376803	0.545017	0.729069	0.572684	0.679346	0.708166	0.305644	0.672675	0.464778	0.773343	0.488893	0.466142	0.855068	0.799395	0.764076	0.514385	0.300686	0.740093	0.634223	0.635167	0.58173	0.373122	0.478162
TCGA-CZ-5458	0.33279	0.547795	0.747793	0.539156	0.669416	0.713861	0.27407	0.633117	0.406698	0.757061	0.494072	0.475646	0.824	0.806592	0.775706	0.505871	0.27474	0.759899	0.619367	0.586079	0.583354	0.374421	0.499876
TCGA-B0-4693	0.337453	0.559306	0.786302	0.544126	0.647973	0.754536	0.371145	0.666495	0.472953	0.763796	0.477709	0.477673	0.855271	0.751245	0.758722	0.515393	0.383368	0.769685	0.670117	0.582697	0.57372	0.314062	0.489071
TCGA-B8-A54J	0.270831	0.497536	0.781365	0.538294	0.677247	0.798617	0.325592	0.672169	0.377649	0.738783	0.429161	0.474099	0.818742	0.794028	0.76963	0.514813	0.384306	0.76233	0.630842	0.5808	0.57231	0.316165	0.46692
TCGA-B4-5836	0.315959	0.563313	0.753141	0.548383	0.647283	0.735891	0.327816	0.696256	0.415834	0.736802	0.465372	0.549017	0.818393	0.758794	0.76743	0.539234	0.425434	0.75259	0.671007	0.591472	0.569983	0.368402	0.537045
TCGA-B0-5117	0.0884513	0.326403	0.577079	0.432572	0.650019	0.765043	0.315854	0.556754	0.386623	0.695187	0.256671	0.384962	0.495001	0.687193	0.627675	0.375863	0.12339	0.744916	0.387752	0.429005	0.418347	0.37115	0.461021
TCGA-CJ-5680	0.249752	0.46723	0.629129	0.483501	0.653449	0.754037	0.21511	0.647807	0.361817	0.76858	0.425402	0.446483	0.789499	0.783725	0.711621	0.467675	0.32389	0.761237	0.625654	0.549871	0.545724	0.362838	0.405356
TCGA-DV-A4W0	0.148044	0.3648	0.542802	0.454562	0.640369	0.726972	0.259934	0.60119	0.231617	0.760154	0.32423	0.345566	0.61021	0.715812	0.703388	0.42642	0.289773	0.759192	0.561678	0.470695	0.496711	0.299443	0.516237
TCGA-CW-5589	0.339306	0.512088	0.687998	0.52681	0.687241	0.760898	0.279406	0.724582	0.428287	0.778563	0.492707	0.546192	0.823039	0.773034	0.785923	0.542361	0.295772	0.752093	0.701357	0.607309	0.573928	0.322929	0.496029
TCGA-CJ-5689	0.333376	0.562402	0.80587	0.55533	0.730108	0.781476	0.382768	0.801225	0.444936	0.783174	0.559975	0.577673	0.866198	0.800089	0.781378	0.567172	0.368875	0.766788	0.762737	0.609139	0.612285	0.398617	0.54561
TCGA-CJ-5677	0.290556	0.547729	0.722982	0.567399	0.671817	0.76816	0.299236	0.711145	0.414682	0.718223	0.533261	0.475264	0.878467	0.79082	0.78254	0.511697	0.272998	0.741492	0.685803	0.599406	0.603067	0.336952	0.475091
TCGA-CW-6097	0.599235	0.714454	0.823199	0.584733	0.671646	0.718524	0.319331	0.709695	0.643251	0.749735	0.534399	0.564721	0.894255	0.778934	0.764637	0.578587	0.264862	0.750401	0.791775	0.648703	0.682473	0.35616	0.536888
TCGA-B8-5162	0.615333	0.702516	0.865019	0.608474	0.676807	0.739886	0.408885	0.761645	0.651329	0.766635	0.62682	0.614029	0.970841	0.813003	0.813904	0.575928	0.318492	0.774434	0.822451	0.693151	0.660585	0.370975	0.583277
TCGA-CJ-6031	0.435937	0.595479	0.825635	0.568573	0.700116	0.773264	0.275872	0.755336	0.496012	0.762448	0.607357	0.564186	0.891947	0.797719	0.77704	0.55851	0.288762	0.767582	0.714147	0.645284	0.654729	0.340167	0.543141
TCGA-CZ-5470	0.354644	0.596058	0.827977	0.558135	0.660092	0.764903	0.316419	0.715763	0.47463	0.735678	0.522197	0.49967	0.885343	0.789719	0.780101	0.495372	0.281176	0.751969	0.676462	0.649427	0.605075	0.365417	0.49529
TCGA-CZ-5463	0.229508	0.528903	0.726341	0.498713	0.670585	0.726496	0.363997	0.674801	0.423878	0.791868	0.4017	0.445766	0.736566	0.735163	0.732698	0.478591	0.25223	0.753003	0.638673	0.592049	0.552366	0.320714	0.49582
TCGA-B0-5092	0.40226	0.650112	0.899229	0.60259	0.658878	0.747034	0.244099	0.645042	0.452253	0.701155	0.448089	0.4046	0.867029	0.754914	0.777894	0.504972	0.193791	0.738576	0.669216	0.63284	0.625712	0.332186	0.512791
TCGA-EU-5905	0.239746	0.497226	0.664546	0.502657	0.650356	0.732883	0.215954	0.661884	0.350819	0.764247	0.496797	0.412419	0.760948	0.755226	0.734872	0.527366	0.181036	0.748344	0.646764	0.573579	0.590386	0.355667	0.497418
TCGA-BP-5168	0.262563	0.482706	0.714943	0.498975	0.643056	0.786038	0.3755	0.662144	0.377504	0.750695	0.429375	0.421313	0.719488	0.757496	0.755598	0.515048	0.273891	0.744941	0.603335	0.571912	0.553202	0.328203	0.496298
TCGA-B4-5832	0.253832	0.668164	0.67844	0.508381	0.671792	0.545441	0.35848	0.699851	0.494234	0.70081	0.485719	0.473788	0.710014	0.684984	0.764499	0.498054	0.387754	0.694329	0.659342	0.582808	0.570071	0.397013	0.668574
TCGA-B8-5163	0.393687	0.661475	0.838276	0.582904	0.673183	0.72787	0.331971	0.72851	0.510202	0.758413	0.556913	0.557599	0.919594	0.781038	0.784006	0.540724	0.298378	0.752449	0.770363	0.655358	0.673181	0.342601	0.615298
TCGA-DV-5575	0.376892	0.570728	0.760445	0.52615	0.661734	0.768919	0.338559	0.693734	0.426668	0.747134	0.478101	0.538797	0.818784	0.751907	0.788707	0.525045	0.340686	0.757763	0.683286	0.618754	0.578521	0.361701	0.52009
TCGA-CW-5580	0.234359	0.539773	0.613752	0.568531	0.64453	0.714382	0.338499	0.672246	0.408253	0.739748	0.487181	0.497062	0.785794	0.764069	0.782839	0.51777	0.377315	0.752344	0.695043	0.600007	0.573752	0.336232	0.50336
TCGA-B0-5692	0.430486	0.577311	0.88174	0.571757	0.699456	0.738681	0.301805	0.682466	0.492963	0.753791	0.456975	0.416416	0.857002	0.786863	0.779193	0.527373	0.305256	0.739888	0.624824	0.626001	0.594946	0.376573	0.50854
TCGA-BP-5195	0.291942	0.503899	0.710904	0.51989	0.688688	0.762525	0.344585	0.666647	0.415661	0.77252	0.479954	0.488673	0.82198	0.773642	0.787932	0.519227	0.334519	0.759456	0.683415	0.603006	0.613602	0.347653	0.489815
TCGA-B0-5691	0.425336	0.503035	0.666183	0.522237	0.670701	0.739353	0.339228	0.667219	0.468498	0.787269	0.459315	0.553466	0.792455	0.764009	0.774561	0.507626	0.306783	0.758687	0.698704	0.585724	0.586603	0.352069	0.503296
TCGA-CZ-5469	0.215507	0.536781	0.669321	0.542244	0.657868	0.750533	0.175054	0.686955	0.341567	0.683808	0.500993	0.407053	0.765751	0.7549	0.723973	0.52371	0.157942	0.731774	0.581163	0.591796	0.557501	0.350276	0.475873
TCGA-EU-5904	0.284302	0.523865	0.6813	0.543742	0.642113	0.755977	0.403684	0.67651	0.411542	0.750453	0.452236	0.573454	0.793955	0.77674	0.775904	0.513853	0.419024	0.772732	0.66423	0.576054	0.578889	0.359539	0.490318
TCGA-BP-5189	0.300487	0.558111	0.684335	0.583141	0.665617	0.716546	0.349474	0.682353	0.42609	0.776624	0.531024	0.519771	0.858029	0.772548	0.803023	0.522442	0.369187	0.782197	0.705844	0.605384	0.594464	0.368917	0.503511
TCGA-B0-5812	0.323026	0.49535	0.726139	0.520539	0.67748	0.734938	0.334865	0.676554	0.421583	0.768938	0.46458	0.535166	0.818733	0.780643	0.782417	0.545654	0.326661	0.766315	0.678061	0.585424	0.609904	0.333007	0.531836
TCGA-A3-3385	0.085173	0.412262	0.550688	0.510261	0.604307	0.741924	0.172932	0.651483	0.306782	0.722987	0.338799	0.401729	0.673894	0.709781	0.683969	0.414464	0.279213	0.738899	0.556696	0.514266	0.498891	0.313554	0.377445
TCGA-CJ-5672	0.40946	0.566899	0.858904	0.56092	0.692744	0.765166	0.26033	0.710506	0.506744	0.76124	0.537845	0.517883	0.903766	0.806462	0.797617	0.537879	0.256097	0.749432	0.705918	0.66445	0.614123	0.373895	0.518033
TCGA-B0-4819	0.563246	0.692044	0.921095	0.617448	0.693556	0.761542	0.414789	0.681566	0.586424	0.762502	0.577846	0.514612	0.952898	0.77641	0.819495	0.570266	0.324027	0.781135	0.717238	0.663299	0.689967	0.362381	0.563966
TCGA-G6-A5PC	0.294518	0.487528	0.827703	0.551871	0.69377	0.773211	0.251265	0.634889	0.363252	0.688765	0.456412	0.412856	0.828883	0.786111	0.711155	0.471705	0.283842	0.73063	0.518954	0.559365	0.55738	0.380074	0.393099
TCGA-CZ-4864	0.33774	0.522116	0.830814	0.580385	0.67972	0.705556	0.303282	0.633761	0.489936	0.748359	0.466599	0.463404	0.892274	0.739585	0.800352	0.508604	0.276627	0.751633	0.688581	0.625968	0.57109	0.357278	0.484907
TCGA-BP-5198	0.393595	0.640558	0.741598	0.586911	0.648412	0.757503	0.335775	0.709005	0.470116	0.723999	0.567828	0.496342	0.880432	0.776466	0.806969	0.548692	0.297969	0.757137	0.758057	0.625171	0.629695	0.383896	0.501757
TCGA-BP-5181	0.252739	0.4764	0.710356	0.510642	0.668325	0.75721	0.279298	0.672062	0.39614	0.764406	0.422312	0.489595	0.774144	0.771282	0.727441	0.520528	0.358731	0.759616	0.605524	0.575904	0.562155	0.330254	0.461503
TCGA-EU-5906	0.252898	0.546567	0.675131	0.559392	0.665353	0.747741	0.361581	0.704528	0.417801	0.761929	0.470991	0.584909	0.801329	0.77411	0.784267	0.528682	0.422997	0.765059	0.68486	0.590544	0.580699	0.347858	0.516477
TCGA-CJ-4905	0.259856	0.443344	0.706694	0.500465	0.648579	0.75177	0.30019	0.693893	0.384653	0.72987	0.442182	0.518929	0.771203	0.794106	0.771927	0.535598	0.396099	0.752147	0.641779	0.572513	0.569683	0.321002	0.503306
TCGA-CJ-6032	0.224834	0.520646	0.702478	0.53043	0.640645	0.77449	0.318789	0.668666	0.388675	0.736238	0.400968	0.456636	0.755288	0.756382	0.76379	0.509056	0.280195	0.76018	0.626974	0.575656	0.554411	0.406567	0.487386
TCGA-B0-5703	0.244545	0.545102	0.833106	0.434043	0.660385	0.797826	0.237852	0.658055	0.332093	0.686847	0.360212	0.391597	0.754473	0.762904	0.707084	0.517304	0.373693	0.736644	0.54574	0.521419	0.569806	0.362201	0.478049
TCGA-B8-A54F	0.252965	0.453906	0.634208	0.506585	0.658938	0.719923	0.294922	0.638576	0.384404	0.74221	0.529567	0.506444	0.842758	0.723282	0.781638	0.483228	0.269076	0.748985	0.650049	0.588866	0.566046	0.328454	0.449752
TCGA-B0-5095	0.330126	0.532964	0.724342	0.536697	0.656173	0.744593	0.293022	0.698099	0.411624	0.709183	0.497964	0.4501	0.804134	0.733473	0.773128	0.520404	0.260299	0.75833	0.699502	0.554757	0.597374	0.297547	0.487925
TCGA-B0-5402	0.233332	0.488834	0.690185	0.500486	0.658954	0.722535	0.313371	0.661684	0.382941	0.726003	0.432676	0.498236	0.750441	0.732709	0.74986	0.529064	0.373274	0.777144	0.595827	0.562663	0.57877	0.334182	0.471349
TCGA-B0-4690	0.385353	0.716443	0.824076	0.608578	0.668537	0.717898	0.281437	0.69657	0.501652	0.783705	0.557446	0.53522	0.932232	0.752055	0.792164	0.522384	0.326643	0.752208	0.812188	0.631062	0.651914	0.331268	0.592012
TCGA-B0-4699	0.178742	0.683024	0.834388	0.535137	0.662208	0.748444	0.323127	0.666289	0.470895	0.793108	0.496265	0.448805	0.852145	0.721719	0.743794	0.500811	0.128169	0.75724	0.745001	0.600408	0.537751	0.360373	0.532832
TCGA-B8-5550	0.263502	0.578584	0.700709	0.572819	0.675608	0.769713	0.220044	0.719775	0.387341	0.744839	0.481388	0.475268	0.813127	0.776875	0.740495	0.510031	0.249721	0.746228	0.717486	0.591965	0.622002	0.371938	0.487297
TCGA-A3-A8OW	0.254487	0.460607	0.729066	0.506225	0.642524	0.76948	0.323471	0.665572	0.372883	0.698945	0.398222	0.421395	0.763348	0.754513	0.744933	0.450858	0.352784	0.750908	0.564719	0.564358	0.540423	0.321105	0.491506
TCGA-B0-4817	0.259969	0.564471	0.741919	0.640061	0.650498	0.678109	0.283488	0.693163	0.415609	0.805918	0.486879	0.38549	0.8481	0.76602	0.736087	0.487536	0.710026	0.780508	0.553996	0.525867	0.552984	0.40549	0.462385
TCGA-CZ-5452	0.487877	0.657231	0.895518	0.587074	0.671859	0.732751	0.31318	0.687256	0.581008	0.726603	0.500524	0.442667	0.893321	0.794385	0.768206	0.529118	0.207271	0.753308	0.668788	0.629727	0.642699	0.328484	0.484277
TCGA-B0-5699	0.225203	0.516798	0.697926	0.50088	0.636582	0.763205	0.253296	0.664732	0.391103	0.739449	0.435098	0.407131	0.784138	0.773545	0.749669	0.492631	0.332245	0.753131	0.608274	0.578406	0.554731	0.360497	0.460067
TCGA-B0-5120	0.279788	0.512967	0.676689	0.526581	0.662347	0.726745	0.358038	0.693308	0.406128	0.752943	0.51263	0.62526	0.817567	0.737754	0.768465	0.501086	0.280146	0.763122	0.694262	0.633029	0.594781	0.316105	0.51172
TCGA-B0-5100	0.23635	0.370213	0.646482	0.472379	0.667506	0.751294	0.281929	0.592502	0.262285	0.706805	0.456175	0.400286	0.71181	0.748704	0.73947	0.484682	0.301191	0.738124	0.527811	0.520762	0.53472	0.331886	0.574364
TCGA-B0-4945	0.273945	0.43955	0.656078	0.481209	0.649986	0.742751	0.377684	0.667205	0.350559	0.736649	0.385699	0.4064	0.707357	0.725615	0.739618	0.487733	0.219154	0.755778	0.583231	0.542393	0.559093	0.370082	0.515468
TCGA-CJ-5684	0.345451	0.500729	0.802585	0.500367	0.694018	0.76976	0.279	0.702969	0.424048	0.764233	0.425188	0.507828	0.789256	0.771999	0.76604	0.508488	0.30308	0.740642	0.624057	0.585816	0.584489	0.361029	0.50281
TCGA-CJ-5682	0.321658	0.478986	0.760183	0.503369	0.674949	0.739812	0.252443	0.626424	0.386598	0.723364	0.458717	0.458951	0.76961	0.764769	0.769796	0.535847	0.286036	0.754314	0.605177	0.581343	0.596321	0.355464	0.483579
TCGA-A3-A6NL	0.305184	0.47567	0.744314	0.51314	0.628738	0.739013	0.311882	0.679051	0.407789	0.771711	0.46038	0.468828	0.850179	0.797081	0.764084	0.508537	0.335236	0.774928	0.663998	0.589731	0.579423	0.321252	0.490317
TCGA-CZ-5987	0.358406	0.60891	0.780996	0.53681	0.667452	0.763027	0.337958	0.662168	0.406602	0.75665	0.476709	0.423449	0.84612	0.771476	0.772004	0.510276	0.351205	0.757345	0.619231	0.619065	0.584754	0.37984	0.513323
TCGA-CW-5583	0.258655	0.412907	0.628251	0.454902	0.631371	0.733682	0.278628	0.63785	0.341343	0.752508	0.378738	0.471478	0.701794	0.748335	0.74643	0.500053	0.360878	0.754078	0.630919	0.540859	0.534177	0.312139	0.489031
TCGA-B0-4849	0.178031	0.435137	0.702121	0.546001	0.63774	0.772642	0.387606	0.610045	0.33048	0.755194	0.438242	0.464672	0.83985	0.735941	0.782381	0.466559	0.339856	0.775201	0.635965	0.555894	0.530698	0.283525	0.444089
TCGA-B0-4852	0.297258	0.568474	0.696718	0.532664	0.644871	0.726563	0.363803	0.655185	0.418518	0.75144	0.410858	0.525337	0.771311	0.72815	0.729837	0.489936	0.355204	0.768676	0.553187	0.552567	0.544192	0.324521	0.47959
TCGA-B0-5700	0.245849	0.526272	0.711856	0.524023	0.672724	0.785364	0.337756	0.692044	0.362508	0.754202	0.445926	0.515174	0.785443	0.781364	0.728978	0.51048	0.296658	0.745312	0.624634	0.578096	0.574795	0.36855	0.477637
TCGA-B8-4146	0.260556	0.702504	0.719063	0.492162	0.656362	0.630482	0.374773	0.694319	0.501959	0.724263	0.426951	0.477192	0.742918	0.69422	0.750801	0.509055	0.306588	0.702142	0.664802	0.58333	0.56594	0.360529	0.623288
TCGA-B0-4694	0.437409	0.617841	0.861814	0.598274	0.708906	0.766005	0.272706	0.769098	0.538867	0.752277	0.580705	0.5581	0.937847	0.791309	0.78304	0.553742	0.314441	0.756804	0.819967	0.650268	0.652967	0.346143	0.521965
TCGA-B8-A54E	0.245368	0.4425	0.651629	0.485555	0.658464	0.688343	0.320834	0.656914	0.357298	0.723061	0.36731	0.290299	0.646267	0.762832	0.616156	0.464275	0.12713	0.713049	0.439982	0.489134	0.455219	0.325319	0.388564
TCGA-A3-3376	0.343282	0.45074	0.660837	0.531361	0.642679	0.721016	0.301201	0.674499	0.427813	0.757608	0.51879	0.572016	0.851383	0.800161	0.778185	0.52272	0.344661	0.78173	0.686116	0.575579	0.584858	0.314975	0.516079
TCGA-B0-5121	0.270333	0.494974	0.791445	0.542343	0.660654	0.794793	0.319936	0.670515	0.387751	0.745024	0.488454	0.515378	0.840236	0.798222	0.778106	0.530404	0.407642	0.762182	0.610549	0.57418	0.587613	0.324707	0.496224
TCGA-BP-5180	0.35513	0.578646	0.800406	0.51152	0.668261	0.723199	0.288258	0.671893	0.44085	0.745245	0.463692	0.439482	0.845428	0.756585	0.740507	0.474158	0.307097	0.763832	0.599013	0.626806	0.568967	0.360069	0.479094
TCGA-DV-5566	0.266654	0.556395	0.661284	0.494883	0.665728	0.785932	0.294936	0.677668	0.372718	0.747716	0.436861	0.491111	0.757194	0.755444	0.750659	0.489981	0.29596	0.744408	0.599092	0.570036	0.555636	0.382961	0.482257
TCGA-CZ-5455	0.379252	0.618738	0.804744	0.587149	0.663842	0.698182	0.328388	0.727921	0.488454	0.75173	0.517093	0.523823	0.884337	0.754141	0.812867	0.544321	0.37413	0.768198	0.750965	0.657561	0.59532	0.386324	0.5512
TCGA-B0-4811	0.233384	0.500621	0.696281	0.490622	0.655233	0.791562	0.240952	0.619359	0.28463	0.728123	0.350681	0.407822	0.75987	0.731695	0.708608	0.48738	0.218144	0.75602	0.521506	0.519288	0.53887	0.324431	0.430508
TCGA-B0-4824	0.274016	0.541048	0.847479	0.542673	0.661889	0.760903	0.322298	0.676005	0.43446	0.739151	0.467257	0.471105	0.857171	0.746107	0.770141	0.513133	0.259754	0.759428	0.672725	0.624418	0.578731	0.336733	0.495663
TCGA-B0-5690	0.358313	0.518505	0.688941	0.494921	0.653429	0.768259	0.359492	0.686118	0.452416	0.733064	0.478408	0.551725	0.788601	0.818218	0.776951	0.529051	0.346064	0.762756	0.642179	0.586903	0.578195	0.353559	0.526504
TCGA-B8-5549	0.278614	0.532269	0.755925	0.537365	0.676808	0.746595	0.317581	0.677754	0.427692	0.782483	0.479874	0.543492	0.80164	0.775034	0.773105	0.512269	0.366392	0.776307	0.657583	0.588704	0.573498	0.341324	0.458246
TCGA-CZ-5989	0.267014	0.660002	0.719093	0.483419	0.657529	0.589813	0.411553	0.665391	0.528793	0.722453	0.44736	0.514787	0.720983	0.641139	0.782321	0.508345	0.358439	0.687022	0.607411	0.586066	0.561359	0.348331	0.636632
TCGA-CZ-4866	0.227259	0.477193	0.628774	0.556874	0.626455	0.719036	0.195011	0.730297	0.382395	0.722387	0.430167	0.404962	0.786242	0.74192	0.67944	0.43539	0.180469	0.731496	0.62966	0.560673	0.542677	0.280489	0.378822
TCGA-BP-5182	0.424141	0.560218	0.795162	0.588937	0.68817	0.793247	0.311509	0.755367	0.500668	0.786011	0.584675	0.625721	0.918092	0.78139	0.790638	0.539389	0.213399	0.764765	0.761224	0.663925	0.651462	0.346227	0.495789
TCGA-CJ-6033	0.24022	0.536386	0.726019	0.526504	0.657866	0.728053	0.280388	0.708688	0.346393	0.746767	0.49758	0.546622	0.827731	0.79035	0.762238	0.51066	0.33728	0.762385	0.664085	0.606805	0.598501	0.386693	0.549253
TCGA-B8-5546	0.203275	0.384438	0.612318	0.4126	0.685293	0.696502	0.221079	0.615474	0.336912	0.78239	0.326666	0.288702	0.58485	0.756685	0.649962	0.43526	0.125831	0.742998	0.378172	0.524624	0.501464	0.296946	0.434021
TCGA-B8-5545	0.375385	0.512479	0.699598	0.518664	0.678003	0.777133	0.321743	0.724818	0.460584	0.782573	0.570134	0.584379	0.843728	0.79429	0.802402	0.540573	0.354572	0.771606	0.740642	0.644766	0.612353	0.347631	0.521688
TCGA-CJ-5676	0.405946	0.549757	0.799095	0.529051	0.688269	0.757106	0.310668	0.676267	0.439712	0.698975	0.536007	0.542701	0.84992	0.792145	0.796342	0.560167	0.29108	0.748992	0.629639	0.617575	0.599098	0.389695	0.509481
TCGA-B0-5707	0.337548	0.40337	0.63224	0.546442	0.678819	0.737985	0.258018	0.6656	0.414172	0.776704	0.509817	0.506652	0.770391	0.775947	0.698664	0.460307	0.247974	0.760002	0.542314	0.583638	0.541014	0.440971	0.417637
TCGA-BP-5190	0.270939	0.507126	0.731263	0.517986	0.66263	0.723229	0.191919	0.691141	0.356267	0.72213	0.426302	0.405192	0.730348	0.756531	0.741325	0.503825	0.223095	0.736884	0.520239	0.545841	0.531542	0.385855	0.413618
TCGA-B0-5709	0.551221	0.608401	0.815218	0.603235	0.656303	0.751747	0.353663	0.698664	0.578921	0.78495	0.569844	0.600718	0.911055	0.789616	0.805947	0.559495	0.330657	0.758445	0.778521	0.660686	0.669692	0.388058	0.530099
TCGA-B0-5109	0.496135	0.733578	0.857282	0.577672	0.698828	0.786644	0.283544	0.699712	0.499593	0.756883	0.536904	0.529034	0.868235	0.746145	0.765584	0.513247	0.35494	0.749052	0.716052	0.60392	0.644465	0.344015	0.603416
TCGA-B4-5843	0.204398	0.483217	0.586677	0.482042	0.665157	0.737299	0.287625	0.697071	0.363191	0.781001	0.410566	0.473445	0.701848	0.732635	0.745515	0.502565	0.279087	0.735704	0.603584	0.550156	0.530411	0.357582	0.506737
TCGA-B8-5553	0.374952	0.569004	0.752029	0.587442	0.641489	0.74124	0.310289	0.674681	0.471802	0.74612	0.478743	0.52496	0.85975	0.778387	0.796291	0.517658	0.38178	0.762041	0.690343	0.605732	0.596076	0.398111	0.510732
TCGA-B0-4696	0.0415912	0.557513	0.475681	0.462958	0.623784	0.73453	0.237623	0.634996	0.225934	0.650961	0.400187	0.358106	0.648	0.640347	0.608561	0.395584	0.0613659	0.717517	0.527086	0.50974	0.370521	0.226889	0.459485
TCGA-DV-5576	0.169126	0.325111	0.479316	0.404265	0.642594	0.7461	0.297778	0.606189	0.223019	0.746413	0.3287	0.408507	0.575211	0.735953	0.697346	0.432055	0.271149	0.762399	0.571587	0.475	0.489345	0.328073	0.524606
TCGA-B8-5158	0.30796	0.63458	0.759903	0.606626	0.660212	0.693382	0.230921	0.716983	0.456291	0.776179	0.518716	0.498577	0.889601	0.765448	0.765087	0.522071	0.390887	0.776162	0.79813	0.636892	0.604695	0.371675	0.548383
TCGA-B0-5695	0.312977	0.490356	0.698604	0.478265	0.679572	0.772992	0.354615	0.670803	0.4128	0.753181	0.407727	0.4968	0.729152	0.759887	0.757177	0.513561	0.357472	0.761391	0.561365	0.567867	0.53324	0.344987	0.479933
TCGA-BP-5176	0.274668	0.45879	0.762187	0.540032	0.665439	0.77619	0.303943	0.7143	0.386825	0.743987	0.459966	0.454011	0.758554	0.772824	0.762293	0.549355	0.314511	0.736732	0.608853	0.564998	0.564878	0.33272	0.481893
TCGA-CZ-4859	0.176667	0.467459	0.663875	0.470186	0.641672	0.757202	0.29741	0.673677	0.318159	0.744177	0.393675	0.428193	0.68453	0.765694	0.712651	0.479643	0.307757	0.729835	0.56251	0.523076	0.509777	0.355481	0.455528
TCGA-CW-5587	0.381416	0.578625	0.835407	0.56744	0.671436	0.76419	0.282629	0.687974	0.507144	0.767829	0.507554	0.533834	0.883207	0.786433	0.799253	0.52892	0.340354	0.75124	0.757281	0.658355	0.616262	0.378089	0.510599
TCGA-B4-5844	0.210273	0.439222	0.650677	0.491659	0.662325	0.755597	0.342557	0.67715	0.350965	0.758614	0.462445	0.529441	0.739641	0.785432	0.764322	0.503747	0.416143	0.758231	0.560927	0.552722	0.553084	0.305936	0.492489
TCGA-BP-4801	0.341672	0.500873	0.726497	0.57006	0.675748	0.733313	0.303905	0.729307	0.477361	0.794556	0.544529	0.697819	0.872616	0.780948	0.788802	0.543576	0.291155	0.773016	0.751866	0.656376	0.615371	0.337428	0.509754
TCGA-B4-5834	0.260312	0.487167	0.680369	0.496579	0.675802	0.718563	0.328486	0.659024	0.366984	0.75205	0.450597	0.519571	0.729533	0.773089	0.768568	0.513587	0.323579	0.740036	0.61396	0.567784	0.572169	0.315792	0.515434
TCGA-G6-A8L6	0.316517	0.465891	0.752932	0.503772	0.672421	0.767554	0.309594	0.667943	0.389293	0.758425	0.509414	0.480861	0.855599	0.82098	0.758177	0.493969	0.38488	0.767756	0.591832	0.585169	0.547296	0.356401	0.449765
TCGA-B2-5636	0.351456	0.41437	0.564707	0.464462	0.645242	0.72585	0.304023	0.667038	0.43484	0.732504	0.462571	0.524297	0.746315	0.769644	0.773468	0.502885	0.383657	0.784493	0.702224	0.586442	0.549575	0.317553	0.528723
TCGA-BP-5200	0.3868	0.579146	0.782026	0.551625	0.67514	0.766342	0.402139	0.701356	0.47714	0.76143	0.497276	0.570743	0.860543	0.765622	0.788895	0.5303	0.364297	0.78022	0.730007	0.60913	0.604405	0.40654	0.507274
TCGA-CZ-5468	0.154752	0.590757	0.738524	0.559297	0.649243	0.787688	0.260884	0.717538	0.347776	0.702938	0.467334	0.393274	0.820657	0.756065	0.693155	0.559381	0.265495	0.736807	0.642701	0.624631	0.557747	0.342338	0.585968
TCGA-CJ-4904	0.286966	0.527336	0.735693	0.533527	0.671595	0.761763	0.350365	0.696362	0.417132	0.761628	0.476619	0.500723	0.808123	0.790992	0.782328	0.524541	0.343803	0.753931	0.68028	0.59435	0.581064	0.371188	0.518928
TCGA-T7-A92I	0.274829	0.446839	0.652686	0.501255	0.593261	0.628668	0.27109	0.581483	0.361973	0.756323	0.388571	0.37632	0.688782	0.708211	0.625882	0.445026	0.0337148	0.757501	0.463865	0.562818	0.492282	0.293006	0.391021
TCGA-CZ-4853	0.278533	0.491431	0.695017	0.496078	0.675925	0.749535	0.22512	0.646433	0.37229	0.732079	0.400075	0.361711	0.744247	0.742999	0.728828	0.480821	0.264167	0.746526	0.603935	0.539227	0.55028	0.36114	0.440596
TCGA-A3-A6NI	0.211874	0.441615	0.649004	0.531632	0.655419	0.743115	0.241689	0.685744	0.388987	0.771294	0.47109	0.449674	0.82169	0.762715	0.750142	0.512358	0.280254	0.764886	0.636901	0.599317	0.553131	0.369257	0.471966
TCGA-G6-A8L8	0.176908	0.368113	0.672904	0.483653	0.63002	0.775651	0.265469	0.632896	0.273354	0.726887	0.321879	0.324919	0.708475	0.76255	0.693308	0.47964	0.275369	0.750922	0.482736	0.541167	0.470609	0.376637	0.396486
TCGA-BP-5173	0.340648	0.578454	0.807814	0.484662	0.676214	0.757882	0.280039	0.693691	0.468342	0.740418	0.43771	0.48107	0.787078	0.755556	0.75553	0.50222	0.255884	0.743788	0.667134	0.615189	0.577164	0.319304	0.548614
TCGA-B8-A8YJ	0.503177	0.557659	0.752656	0.537956	0.660661	0.747318	0.407385	0.693114	0.517954	0.753902	0.58926	0.677094	0.870079	0.794845	0.775472	0.534269	0.378074	0.770493	0.727784	0.615058	0.633333	0.316945	0.504508
TCGA-B0-5080	0.540172	0.602536	0.815555	0.513532	0.668598	0.735923	0.352462	0.711668	0.518086	0.68569	0.515324	0.528125	0.825984	0.750941	0.782475	0.53975	0.19006	0.74418	0.657257	0.573388	0.63379	0.320263	0.52924
TCGA-B2-4101	0.365795	0.557078	0.802727	0.542246	0.657867	0.751522	0.293337	0.70773	0.482878	0.742592	0.488192	0.48862	0.874699	0.766181	0.788888	0.513718	0.309674	0.76944	0.709222	0.609499	0.600785	0.36371	0.486732
TCGA-BP-5185	0.27198	0.474694	0.78536	0.507894	0.670551	0.808168	0.275714	0.657113	0.30978	0.692861	0.40715	0.484569	0.742892	0.757344	0.703474	0.470529	0.221051	0.740648	0.49984	0.537502	0.537457	0.3577	0.44194
TCGA-BP-5202	0.209315	0.491628	0.666279	0.513596	0.637201	0.758271	0.296049	0.708643	0.383538	0.731002	0.434692	0.474002	0.748111	0.747262	0.745425	0.496594	0.322551	0.741474	0.635782	0.553565	0.529659	0.361794	0.460978
TCGA-B8-5164	0.44843	0.629774	0.879681	0.572713	0.696888	0.717375	0.376523	0.706173	0.567792	0.766566	0.528829	0.531304	0.923845	0.789178	0.801418	0.546694	0.28991	0.755507	0.731576	0.679285	0.619255	0.408958	0.536226
TCGA-DV-5573	0.416796	0.61964	0.864239	0.551399	0.719737	0.737807	0.322445	0.703934	0.47989	0.798273	0.486335	0.500871	0.857325	0.785346	0.782618	0.517871	0.18282	0.752762	0.662985	0.648053	0.619422	0.368331	0.526426
TCGA-B0-5697	0.405678	0.555841	0.830982	0.618793	0.69186	0.747459	0.324234	0.703904	0.503628	0.793222	0.529523	0.51843	0.909865	0.793061	0.793253	0.522424	0.318151	0.771287	0.691676	0.644305	0.606361	0.428681	0.499411
TCGA-CJ-4920	0.210337	0.530328	0.66007	0.555394	0.633899	0.766249	0.35312	0.671067	0.34734	0.7798	0.483155	0.515183	0.8134	0.755727	0.765658	0.490469	0.272798	0.767664	0.651158	0.600871	0.5739	0.344392	0.505022
TCGA-BP-5177	0.322139	0.422682	0.737619	0.479999	0.65177	0.78974	0.286424	0.68245	0.353657	0.714238	0.414614	0.465218	0.731213	0.734957	0.748899	0.510414	0.292816	0.739847	0.597612	0.534131	0.571778	0.306057	0.518738
TCGA-B0-4842	0.454179	0.546691	0.835574	0.597791	0.717691	0.787535	0.246737	0.738311	0.484144	0.777799	0.55455	0.428559	0.905048	0.822153	0.787515	0.573321	0.407453	0.748769	0.705598	0.637422	0.611214	0.424454	0.480478
TCGA-MW-A4EC	0.232395	0.454221	0.685154	0.505493	0.641997	0.771564	0.298538	0.649501	0.333372	0.760695	0.387627	0.52798	0.741725	0.748141	0.716809	0.491198	0.239829	0.740403	0.605336	0.548443	0.545169	0.326221	0.45142
TCGA-BP-4770	0.223349	0.630247	0.71624	0.540211	0.666791	0.743191	0.317591	0.658562	0.383924	0.729035	0.528471	0.480893	0.802649	0.757029	0.707133	0.543201	0.152547	0.759863	0.638419	0.594721	0.555547	0.289043	0.594581
TCGA-3Z-A93Z	0.328213	0.447171	0.718712	0.472828	0.678252	0.750457	0.277519	0.651683	0.357262	0.7618	0.409172	0.436007	0.762177	0.779006	0.742938	0.498584	0.268379	0.745141	0.623591	0.566173	0.548374	0.353927	0.512535
TCGA-B0-5710	0.302608	0.508671	0.721668	0.543057	0.701617	0.710125	0.337223	0.678414	0.405623	0.732476	0.47227	0.468434	0.763705	0.769784	0.764277	0.541623	0.345365	0.743661	0.642528	0.574327	0.577352	0.363458	0.526057
TCGA-GK-A6C7	0.266648	0.475862	0.695715	0.546683	0.664744	0.751836	0.356717	0.643662	0.361631	0.729465	0.391154	0.459041	0.769779	0.775828	0.755365	0.503934	0.26908	0.734917	0.616618	0.560977	0.531624	0.35743	0.492382
TCGA-B0-4843	0.278924	0.500086	0.678612	0.54452	0.657533	0.798013	0.342642	0.702684	0.327214	0.700973	0.473416	0.477692	0.799713	0.80051	0.759094	0.505589	0.283688	0.759732	0.6098	0.551836	0.568389	0.36684	0.507027
TCGA-B8-A54H	0.260287	0.461554	0.799059	0.512931	0.669312	0.764304	0.257375	0.642123	0.377085	0.723482	0.398689	0.379663	0.805112	0.770118	0.762232	0.494394	0.272915	0.755848	0.599772	0.568821	0.569533	0.322944	0.422853
TCGA-A3-3373	0.290674	0.487319	0.648011	0.543831	0.659837	0.775657	0.323171	0.723031	0.443235	0.76424	0.486565	0.505211	0.781032	0.740126	0.756339	0.533295	0.343907	0.758206	0.660779	0.57887	0.554774	0.377296	0.476717
TCGA-B0-5104	0.223659	0.477091	0.624938	0.522898	0.639112	0.770685	0.298748	0.614682	0.354634	0.760726	0.433242	0.413772	0.805885	0.784267	0.752508	0.462771	0.390429	0.767359	0.567135	0.558469	0.555428	0.369266	0.390941
TCGA-B0-5694	0.265431	0.453192	0.68969	0.537046	0.625941	0.753679	0.359242	0.684947	0.399469	0.787817	0.428839	0.484863	0.817316	0.776807	0.768477	0.540333	0.321584	0.76143	0.675956	0.59711	0.583016	0.34891	0.487294
TCGA-CJ-4903	0.361945	0.532036	0.795341	0.503017	0.669328	0.747479	0.334689	0.670735	0.444015	0.747572	0.449432	0.479792	0.845343	0.746281	0.771556	0.501613	0.286107	0.750597	0.648749	0.629771	0.588982	0.330995	0.447536
TCGA-CZ-5457	0.327765	0.531995	0.724253	0.520828	0.674593	0.756559	0.200114	0.702574	0.453491	0.737264	0.496964	0.55147	0.789001	0.76048	0.756331	0.521157	0.291359	0.74082	0.653731	0.629797	0.575508	0.363287	0.461473
TCGA-DV-5568	0.281571	0.577507	0.814275	0.559556	0.672983	0.75715	0.283947	0.709522	0.374546	0.742263	0.502149	0.45291	0.842124	0.772063	0.759888	0.548136	0.264715	0.751344	0.628604	0.611724	0.59574	0.334264	0.493838
TCGA-CZ-5985	0.400323	0.592627	0.769182	0.59641	0.691889	0.706083	0.307077	0.736724	0.508058	0.787955	0.507497	0.515095	0.879015	0.7668	0.759263	0.513692	0.338055	0.747653	0.740636	0.618233	0.589813	0.367526	0.481624
TCGA-CZ-5456	0.414044	0.612679	0.763189	0.541363	0.628602	0.696092	0.318552	0.696646	0.485626	0.71865	0.501969	0.437673	0.83514	0.756995	0.758441	0.517625	0.235078	0.748956	0.682338	0.638417	0.600795	0.377758	0.494212
TCGA-BP-5183	0.310566	0.52496	0.801772	0.551667	0.662512	0.73264	0.206694	0.650231	0.416729	0.748059	0.4221	0.337549	0.815157	0.765438	0.763259	0.468763	0.18603	0.768042	0.626451	0.585421	0.553105	0.344086	0.424378
TCGA-B8-4621	0.263586	0.462665	0.661423	0.588498	0.683993	0.713372	0.23973	0.732681	0.402098	0.846383	0.520713	0.527898	0.824755	0.795738	0.728416	0.467593	0.342806	0.76538	0.603647	0.609144	0.540949	0.393319	0.410962

## Sheet: S5
Table-S5: All immune signatures used in our syudy.
signature	gene
CD8 T effector	CD8A
CD8 T effector	CXCL10
CD8 T effector	CXCL9
CD8 T effector	GZMA
CD8 T effector	GZMB
CD8 T effector	IFNG
CD8 T effector	PRF1
CD8 T effector	TBX21
Antigen processing machinery	B2M
Antigen processing machinery	HLA-A
Antigen processing machinery	HLA-B
Antigen processing machinery	HLA-C
Antigen processing machinery	TAP1
Antigen processing machinery	TAP2
Immune checkpoint	CD274
Immune checkpoint	CTLA4
Immune checkpoint	HAVCR2
Immune checkpoint	LAG3
Immune checkpoint	PDCD1
Immune checkpoint	PDCD1LG2
Immune checkpoint	TIGIT
EMT1	CLDN3
EMT1	CLDN7
EMT1	CLDN4
EMT1	CDH1
EMT1	VIM
EMT1	TWIST1
EMT1	ZEB1
EMT1	ZEB2
EMT2	AXL
EMT2	FAP
EMT2	LOXL2
EMT2	ROR2
EMT2	TAGLN
EMT2	TWIST2
EMT2	WNT5A
EMT3	FOXF1
EMT3	GATA6
EMT3	SOX9
EMT3	TWIST1
EMT3	ZEB1
EMT3	ZEB2
Pan-F-TBRS	ACTA2
Pan-F-TBRS	ACTG2
Pan-F-TBRS	ADAM12
Pan-F-TBRS	ADAM19
Pan-F-TBRS	CNN1
Pan-F-TBRS	COL4A1
Pan-F-TBRS	CTGF
Pan-F-TBRS	CTPS1
Pan-F-TBRS	FAM101B
Pan-F-TBRS	FSTL3
Pan-F-TBRS	HSPB1
Pan-F-TBRS	IGFBP3
Pan-F-TBRS	PXDC1
Pan-F-TBRS	SEMA7A
Pan-F-TBRS	SH3PXD2A
Pan-F-TBRS	TAGLN
Pan-F-TBRS	TGFBI
Pan-F-TBRS	TNS1
Pan-F-TBRS	TPM1
Angiogenesis	CDH5
Angiogenesis	SOX17
Angiogenesis	SOX18
Angiogenesis	TEK
Cytolytic Activity	GZMA
Cytolytic Activity	PRF1
Type II IFN Reponse	GPR146
Type II IFN Reponse	SELP
Type II IFN Reponse	AHR
Type I IFN Reponse	MX1
Type I IFN Reponse	TNFSF10
Type I IFN Reponse	RSAD2
Type I IFN Reponse	IFIT1
Type I IFN Reponse	IFIT3
Type I IFN Reponse	IFIT2
Type I IFN Reponse	IRF7
Type I IFN Reponse	DDX4
Type I IFN Reponse	MX2
Type I IFN Reponse	ISG20
Co-inhibition T cell	LAG3
Co-inhibition T cell	CTLA4
Co-inhibition T cell	CD274
Co-inhibition T cell	CD160
Co-inhibition T cell	BTLA
Co-inhibition T cell	C10orf54
Co-inhibition T cell	LAIR1
Co-inhibition T cell	HAVCR2
Co-inhibition T cell	CD244
Co-inhibition T cell	TIGIT
Co-inhibition APC	PDCD1LG2
Co-inhibition APC	CD274
Co-inhibition APC	C10orf54
Co-inhibition APC	LGALS9
Co-inhibition APC	PVRL3
Co-stimulation T cell	ICOS
Co-stimulation T cell	CD28
Co-stimulation T cell	CD27
Co-stimulation T cell	TNFSF14
Co-stimulation T cell	CD40LG
Co-stimulation T cell	TNFRSF9
Co-stimulation T cell	TNFRSF4
Co-stimulation T cell	TNFRSF25
Co-stimulation T cell	TNFRSF18
Co-stimulation T cell	TNFRSF8
Co-stimulation T cell	SLAMF1
Co-stimulation T cell	CD2
Co-stimulation T cell	CD226
Co-stimulation APC	ICOSLG
Co-stimulation APC	CD70
Co-stimulation APC	TNFSF14
Co-stimulation APC	CD40
Co-stimulation APC	TNFSF9
Co-stimulation APC	TNFSF4
Co-stimulation APC	TNFSF15
Co-stimulation APC	TNFSF18
Co-stimulation APC	TNFSF8
Co-stimulation APC	SLAMF1
Co-stimulation APC	CD58
MHC-I HLA	HLA-A
MHC-I HLA	HLA-B
MHC-I HLA	HLA-C
MHC-I HLA	HLA-E
MHC-I HLA	HLA-F
MHC-I HLA	TAP1
MHC-I HLA	TAP2
MHC-I HLA	B2M
MHC-II HLA	HLA-DMA
MHC-II HLA	HLA-DMB
MHC-II HLA	HLA-DOA
MHC-II HLA	HLA-DOB
MHC-II HLA	HLA-DPA1
MHC-II HLA	HLA-DPB1
MHC-II HLA	HLA-DQA1
MHC-II HLA	HLA-DQA2
MHC-II HLA	HLA-DQB1
MHC-II HLA	HLA-DQB2
MHC-II HLA	HLA-DRA
MHC-II HLA	HLA-DRB1
MHC-II HLA	HLA-DRB5

## Sheet: S6
Table-S6: Relative enrichment scores of immune signatures in TCGA cohort by GSVA
	Angiogenesis	Antigen processing machinery	CD8 T effector	Co-inhibition APC	Co-inhibition T cell	Co-stimulation APC	Co-stimulation T cell	Cytolytic Activity	EMT1	EMT2	EMT3	Immune checkpoint	MHC-I HLA	MHC-II HLA	Pan-F-TBRS	Type I IFN Reponse	Type II IFN Reponse
TCGA-AK-3440	0.49555	0.909117	0.293903	0.407316	0.200207	0.256463	0.0343424	0.38192	0.669605	0.171088	0.280531	0.267156	0.911213	0.731174	0.60324	0.473998	0.500097
TCGA-DV-5569	0.798637	0.958241	0.639292	0.539127	0.359162	0.466764	0.295429	0.79608	0.80323	0.499583	0.534776	0.421368	0.96405	0.909402	0.802148	0.659765	0.569375
TCGA-A3-A8CQ	0.838084	0.943873	0.509659	0.401699	0.27479	0.335529	0.243658	0.594298	0.782287	0.479159	0.553578	0.309371	0.956422	0.803814	0.699333	0.547948	0.516701
TCGA-MM-A84U	0.742168	0.950806	0.566371	0.4572	0.314659	0.429834	0.32888	0.776138	0.755874	0.540567	0.46568	0.372609	0.960462	0.904313	0.820349	0.607502	0.522133
TCGA-CJ-4907	0.802771	0.934374	0.547657	0.44121	0.258168	0.4218	0.252038	0.716451	0.762691	0.592144	0.535549	0.281299	0.938371	0.906031	0.828296	0.56258	0.523824
TCGA-BP-5196	0.696603	0.971174	0.689854	0.44853	0.388842	0.471694	0.403883	0.872202	0.626271	0.603275	0.540414	0.466824	0.977492	0.840662	0.834062	0.626492	0.55978
TCGA-AK-3428	0.644882	0.92966	0.479024	0.489338	0.316892	0.405094	0.246182	0.586693	0.71214	0.483926	0.526522	0.362649	0.937037	0.890576	0.743078	0.601552	0.530526
TCGA-BP-5170	0.80783	0.931883	0.451059	0.511644	0.324036	0.484843	0.269496	0.724703	0.658338	0.588723	0.570203	0.332602	0.936582	0.883119	0.833826	0.575086	0.652041
TCGA-CJ-6027	0.47942	0.972752	0.860327	0.643676	0.548483	0.507138	0.456716	0.966049	0.666576	0.656531	0.488029	0.618712	0.973276	0.853475	0.764512	0.766333	0.398958
TCGA-B4-5378	0.840305	0.944422	0.401387	0.460171	0.155297	0.282071	0.111271	0.632614	0.828409	0.56863	0.566139	0.170196	0.94454	0.76856	0.754016	0.67026	0.538137
TCGA-BP-5174	0.667944	0.942208	0.550174	0.422697	0.292423	0.44752	0.265671	0.682342	0.758156	0.387795	0.446016	0.325503	0.954456	0.835632	0.748125	0.600057	0.442069
TCGA-B0-5097	0.753954	0.952476	0.568584	0.579235	0.357143	0.470315	0.401451	0.682007	0.652872	0.672333	0.606542	0.428525	0.951813	0.902169	0.894461	0.592674	0.551408
TCGA-B0-5119	0.805816	0.961305	0.641193	0.497866	0.33636	0.41574	0.307097	0.881409	0.763977	0.455168	0.518374	0.429967	0.967037	0.872168	0.766164	0.593666	0.537319
TCGA-AK-3453	0.61457	0.987327	0.791414	0.519064	0.511063	0.497408	0.513664	0.907807	0.710951	0.379399	0.399264	0.594072	0.993731	0.983267	0.737755	0.641304	0.394853
TCGA-B0-4844	0.443857	0.943922	0.637269	0.418127	0.309726	0.48483	0.371372	0.764078	0.711757	0.526672	0.39311	0.360653	0.954552	0.886316	0.785456	0.759303	0.444782
TCGA-CW-6088	0.830523	0.951918	0.447173	0.400658	0.23085	0.330138	0.182769	0.586036	0.68755	0.475668	0.576035	0.244947	0.954975	0.85854	0.787483	0.609319	0.585602
TCGA-B0-5701	0.622428	0.957698	0.653585	0.441631	0.377474	0.428104	0.338505	0.769156	0.612403	0.503094	0.432643	0.437139	0.964849	0.924198	0.723658	0.511962	0.57146
TCGA-CJ-5681	0.411283	0.898743	0.204176	0.294487	0.144836	0.220011	0.142361	0.34714	0.63446	0.477151	0.423036	0.196167	0.889999	0.89538	0.693068	0.451597	0.328152
TCGA-B0-5713	0.819684	0.961827	0.661216	0.502999	0.29292	0.440161	0.290275	0.828098	0.739153	0.436166	0.557315	0.327465	0.967796	0.928754	0.749785	0.642976	0.647503
TCGA-BP-5186	0.825537	0.958971	0.629185	0.462663	0.295662	0.402256	0.266466	0.768899	0.697465	0.479899	0.563535	0.347755	0.963993	0.884341	0.740362	0.595251	0.48459
TCGA-A3-3370	0.64248	0.968246	0.705693	0.574476	0.45993	0.428976	0.373818	0.899335	0.729538	0.428828	0.546447	0.570687	0.978772	0.985766	0.791039	0.609556	0.489356
TCGA-B0-4810	0.793275	0.97706	0.799686	0.582955	0.443087	0.43942	0.43713	0.933395	0.724624	0.559798	0.531021	0.543722	0.983364	0.923804	0.823484	0.683561	0.562319
TCGA-CJ-4916	0.672675	0.979216	0.818718	0.572237	0.564863	0.534071	0.497787	0.987879	0.634307	0.39854	0.495846	0.683669	0.987675	0.995093	0.770618	0.608233	0.510631
TCGA-B0-4846	0.65534	0.992913	0.70558	0.542796	0.425416	0.487427	0.387426	0.831302	0.732294	0.399783	0.601391	0.507107	0.99665	0.968323	0.716453	0.633054	0.484533
TCGA-CZ-4863	0.760334	0.991076	0.768912	0.531778	0.478071	0.51465	0.415446	0.937911	0.741098	0.402661	0.483386	0.589073	0.995065	0.988935	0.787461	0.61586	0.452707
TCGA-B8-A54K	0.749322	0.909128	0.304977	0.313013	0.0475593	0.187913	0.0855128	0.49291	0.785663	0.527858	0.468996	0.0676069	0.921136	0.642631	0.740676	0.610289	0.471436
TCGA-G6-A8L7	0.641739	0.925246	0.644696	0.388226	0.304948	0.379603	0.364221	0.853713	0.646325	0.576849	0.493024	0.377201	0.939948	0.634435	0.776087	0.489566	0.28037
TCGA-CZ-5467	0.814852	0.942456	0.50434	0.418431	0.257014	0.40319	0.241543	0.617751	0.673333	0.530155	0.44999	0.304882	0.945306	0.895078	0.808628	0.565815	0.599775
TCGA-CJ-4908	0.845739	0.956669	0.584563	0.503018	0.283182	0.411514	0.31069	0.782157	0.690589	0.569663	0.510516	0.342932	0.965258	0.906322	0.855941	0.598409	0.639627
TCGA-A3-A8OU	0.793232	0.943486	0.587671	0.455903	0.317891	0.392347	0.316657	0.785017	0.657863	0.512701	0.508333	0.361273	0.952215	0.915221	0.755692	0.531199	0.559593
TCGA-AK-3434	0.818525	0.95797	0.720312	0.520191	0.303867	0.4217	0.341749	0.906209	0.6935	0.498201	0.41335	0.358654	0.966763	0.828011	0.807953	0.654989	0.519522
TCGA-CJ-5683	0.788193	0.945059	0.496457	0.405329	0.24717	0.401966	0.24602	0.711967	0.710045	0.485236	0.528555	0.294605	0.957168	0.893172	0.741823	0.541358	0.548263
TCGA-B0-5712	0.585716	0.951264	0.514184	0.429736	0.314195	0.474766	0.279509	0.67432	0.713438	0.403675	0.447397	0.376242	0.963007	0.89613	0.773675	0.610167	0.31418
TCGA-B0-4706	0.647404	0.941816	0.752667	0.405543	0.272978	0.419171	0.30184	0.938102	0.692693	0.524101	0.513723	0.307294	0.954814	0.756607	0.773626	0.666244	0.507982
TCGA-CZ-5461	0.745311	0.952668	0.573491	0.480356	0.373938	0.508045	0.357849	0.710067	0.743968	0.58533	0.564773	0.407409	0.952935	0.924216	0.779045	0.683616	0.580833
TCGA-6D-AA2E	0.627333	0.9157	0.37673	0.606567	0.31678	0.295872	0.21672	0.600641	0.533426	0.397597	0.308784	0.400536	0.924316	0.869371	0.721917	0.516543	0.401352
TCGA-EU-5907	0.508024	0.929397	0.40465	0.546435	0.307315	0.494331	0.219122	0.465239	0.688777	0.489069	0.437511	0.368607	0.930958	0.831964	0.743167	0.743354	0.577687
TCGA-BP-5184	0.790022	0.929572	0.625647	0.490772	0.336248	0.389325	0.288998	0.835546	0.736989	0.528235	0.5888	0.363868	0.93916	0.895524	0.760228	0.543129	0.523708
TCGA-B0-5116	0.776776	0.931061	0.46505	0.374395	0.185558	0.478942	0.241866	0.63905	0.762328	0.565819	0.554194	0.19583	0.92998	0.776113	0.792234	0.57401	0.574359
TCGA-B8-5159	0.644653	0.94836	0.614763	0.451568	0.387408	0.417861	0.268579	0.820459	0.732883	0.432084	0.404489	0.467094	0.957119	0.924245	0.788639	0.609257	0.453008
TCGA-A3-3358	0.668495	0.958049	0.685392	0.553646	0.424059	0.526941	0.390202	0.85271	0.668112	0.479241	0.425438	0.474973	0.967005	0.949673	0.714733	0.575563	0.562177
TCGA-B0-5096	0.486411	0.953227	0.493081	0.508625	0.343388	0.391163	0.323809	0.615394	0.548367	0.634797	0.519708	0.375557	0.946067	0.898895	0.770416	0.661203	0.552609
TCGA-CZ-5986	0.608713	0.960454	0.521215	0.49732	0.310317	0.344446	0.225276	0.580871	0.694719	0.482143	0.556286	0.307426	0.959948	0.91812	0.77762	0.578785	0.514655
TCGA-CW-5584	0.806737	0.950386	0.481234	0.442075	0.271657	0.455821	0.22854	0.559544	0.721575	0.51814	0.452402	0.278013	0.956238	0.896099	0.804398	0.612733	0.542427
TCGA-B4-5838	0.652843	0.93404	0.547181	0.512027	0.362188	0.448901	0.242982	0.632551	0.573793	0.523815	0.526324	0.426067	0.913867	0.856201	0.798878	0.496357	0.53282
TCGA-BP-5201	0.633319	0.969342	0.784608	0.478051	0.43333	0.43541	0.443301	0.941036	0.740958	0.389976	0.469404	0.563195	0.977734	0.976471	0.751022	0.626828	0.405741
TCGA-B4-5835	0.396247	0.949578	0.507263	0.441101	0.367688	0.433914	0.277283	0.632409	0.663942	0.338875	0.316241	0.37758	0.956255	0.911747	0.623255	0.649378	0.470939
TCGA-B0-5094	0.460115	0.943528	0.516831	0.323877	0.283855	0.363857	0.258776	0.72838	0.661386	0.463429	0.396007	0.277996	0.946107	0.828669	0.759375	0.548118	0.604332
TCGA-DV-5567	0.751361	0.908614	0.270193	0.377823	0.0896552	0.23901	0.0971535	0.409725	0.823584	0.524917	0.521886	0.120509	0.906837	0.703182	0.746871	0.606594	0.519638
TCGA-BP-5187	0.787382	0.95471	0.62788	0.435491	0.255419	0.427744	0.294936	0.744273	0.759395	0.5597	0.613701	0.320822	0.95793	0.833906	0.799606	0.648063	0.594149
TCGA-CZ-5988	0.729814	0.959926	0.59016	0.480845	0.334459	0.474867	0.272354	0.712854	0.746385	0.610514	0.519668	0.386335	0.967847	0.893342	0.859259	0.583618	0.585344
TCGA-B0-4828	0.436959	0.95615	0.60115	0.363405	0.251079	0.427189	0.343553	0.807087	0.700172	0.407967	0.422527	0.275949	0.96385	0.830622	0.726342	0.636223	0.460536
TCGA-CJ-5679	0.636385	0.920857	0.389864	0.302315	0.210042	0.451988	0.199231	0.659286	0.711553	0.579991	0.477351	0.262481	0.933523	0.75637	0.774069	0.473123	0.638381
TCGA-CJ-4869	0.724596	0.982168	0.807823	0.583518	0.523208	0.517359	0.522848	0.967778	0.733884	0.523589	0.504048	0.622438	0.988571	0.950472	0.806714	0.68566	0.529818
TCGA-CZ-5462	0.533703	0.962818	0.58005	0.522736	0.321529	0.44819	0.365364	0.701619	0.658861	0.341858	0.386149	0.335047	0.968905	0.937793	0.706784	0.720461	0.580711
TCGA-B0-5705	0.720854	0.96856	0.657697	0.488503	0.398748	0.402843	0.337311	0.806296	0.659654	0.386723	0.491806	0.465599	0.977289	0.929043	0.686814	0.588801	0.485124
TCGA-B0-4710	0.712522	0.936124	0.540797	0.398438	0.295124	0.392729	0.274315	0.804866	0.713377	0.465113	0.421615	0.332115	0.939659	0.844638	0.723481	0.591321	0.478053
TCGA-A3-3387	0.681699	0.94537	0.477495	0.48238	0.339077	0.466777	0.33317	0.652257	0.72557	0.575326	0.480296	0.349445	0.953662	0.92836	0.846272	0.602412	0.578954
TCGA-BP-5175	0.575033	0.918534	0.607663	0.458147	0.326278	0.473382	0.412037	0.793916	0.731931	0.529034	0.419491	0.362155	0.93483	0.907462	0.793962	0.601763	0.405376
TCGA-B2-5635	0.615432	0.94979	0.639227	0.451667	0.365142	0.446454	0.300309	0.826336	0.701398	0.443671	0.371757	0.413905	0.963673	0.943812	0.715785	0.682158	0.592484
TCGA-AK-3454	0.840445	0.923834	0.606831	0.392467	0.310993	0.441721	0.397118	0.791469	0.772219	0.601314	0.483894	0.347779	0.938896	0.83494	0.839735	0.611315	0.601004
TCGA-BP-4782	0.708477	0.956779	0.716602	0.520296	0.39508	0.432922	0.33984	0.9016	0.768004	0.513707	0.459473	0.425373	0.965509	0.928303	0.767	0.584025	0.578774
TCGA-CZ-5451	0.760301	0.963369	0.650728	0.466504	0.358276	0.426416	0.319683	0.860617	0.723358	0.432115	0.50954	0.420174	0.969127	0.934156	0.705094	0.593082	0.574469
TCGA-CJ-5671	0.871372	0.95335	0.702145	0.595625	0.409623	0.503245	0.435576	0.865882	0.726758	0.69229	0.519213	0.45608	0.952165	0.944751	0.881419	0.590203	0.688084
TCGA-AK-3425	0.731052	0.935433	0.745006	0.572571	0.42691	0.456057	0.410601	0.894594	0.722134	0.601321	0.441019	0.487707	0.94365	0.933074	0.846085	0.627941	0.585392
TCGA-B0-4841	0.863284	0.94931	0.651852	0.439766	0.258307	0.437628	0.298826	0.874548	0.782429	0.551855	0.595655	0.288007	0.95959	0.778961	0.811471	0.635807	0.632236
TCGA-CJ-6028	0.661802	0.980612	0.810289	0.68281	0.544642	0.514244	0.458521	0.942356	0.647894	0.541435	0.437512	0.649076	0.975186	0.930835	0.765316	0.63049	0.575861
TCGA-A3-3367	0.603994	0.953657	0.524396	0.513443	0.330431	0.443019	0.250735	0.691551	0.709484	0.452247	0.450408	0.360165	0.953357	0.919443	0.714364	0.660735	0.502557
TCGA-CW-5581	0.798054	0.954452	0.589551	0.457545	0.327946	0.439133	0.322246	0.748005	0.745825	0.42445	0.431833	0.399263	0.958695	0.898054	0.736568	0.577666	0.62084
TCGA-B0-4815	0.561797	0.988654	0.843212	0.621154	0.563137	0.513208	0.488554	0.954525	0.729627	0.554427	0.468234	0.660208	0.992162	0.882931	0.810431	0.596236	0.442327
TCGA-BP-4993	0.900482	0.966747	0.730757	0.476644	0.316204	0.428785	0.301602	0.917217	0.782609	0.52069	0.571351	0.399014	0.97314	0.873276	0.814556	0.625102	0.659546
TCGA-B0-4821	0.568198	0.943382	0.652247	0.381624	0.271572	0.390216	0.354117	0.86997	0.702286	0.570099	0.434295	0.346811	0.954781	0.838168	0.835467	0.585506	0.319851
TCGA-B0-4813	0.600109	0.926766	0.345419	0.434481	0.208488	0.314965	0.219378	0.475289	0.737594	0.552843	0.550812	0.223806	0.938683	0.864708	0.788628	0.538426	0.308361
TCGA-CZ-5459	0.784346	0.962169	0.611243	0.450022	0.322311	0.44204	0.302434	0.728744	0.746221	0.548392	0.417853	0.410242	0.969172	0.937557	0.756494	0.616357	0.47546
TCGA-B0-5108	0.77347	0.949364	0.720083	0.664115	0.444602	0.471945	0.439249	0.906084	0.675042	0.677167	0.551039	0.541175	0.958812	0.950174	0.909126	0.59171	0.535697
TCGA-MM-A564	0.870815	0.936567	0.561412	0.389288	0.176559	0.361758	0.253633	0.825105	0.5987	0.588993	0.538606	0.172729	0.948578	0.76027	0.795976	0.595265	0.508008
TCGA-CW-6090	0.751771	0.928503	0.617177	0.613303	0.401987	0.42484	0.343964	0.794024	0.499717	0.600915	0.485522	0.444877	0.929319	0.940459	0.870772	0.563838	0.637212
TCGA-BP-4177	0.740231	0.91757	0.301943	0.387019	0.105397	0.271668	0.147305	0.468447	0.799127	0.587961	0.522758	0.150975	0.923648	0.790304	0.785447	0.539054	0.569632
TCGA-A3-3357	0.557721	0.958024	0.582486	0.530273	0.399917	0.447433	0.330382	0.782223	0.748892	0.409231	0.36835	0.452968	0.969625	0.945728	0.741083	0.621813	0.445175
TCGA-B8-A54D	0.574511	0.980287	0.780029	0.491755	0.468082	0.463221	0.40272	0.952463	0.723717	0.391182	0.371949	0.5661	0.988818	0.979079	0.771549	0.629947	0.419336
TCGA-CW-5590	0.799801	0.953889	0.678071	0.501778	0.372613	0.509029	0.331194	0.852714	0.71638	0.519566	0.494678	0.421516	0.957302	0.92022	0.777672	0.60037	0.604462
TCGA-B0-4822	0.840811	0.93541	0.614356	0.453223	0.379889	0.507801	0.42284	0.81109	0.678029	0.583563	0.46739	0.412234	0.948075	0.851271	0.846181	0.593735	0.606525
TCGA-B0-4703	0.77604	0.966015	0.682837	0.540598	0.370419	0.471288	0.364987	0.821456	0.623166	0.692265	0.585394	0.426575	0.973222	0.910996	0.883123	0.638444	0.668451
TCGA-BP-5192	0.784853	0.92748	0.449499	0.400122	0.216784	0.403472	0.208732	0.618107	0.800236	0.391321	0.535764	0.267144	0.93242	0.827196	0.682497	0.573222	0.647044
TCGA-CW-5591	0.657472	0.908887	0.331595	0.339387	0.208655	0.28761	0.133869	0.470149	0.774987	0.524889	0.452132	0.238828	0.888632	0.748776	0.746852	0.555968	0.514319
TCGA-B0-4847	0.61295	0.987871	0.799777	0.524294	0.536811	0.498344	0.530518	0.909844	0.676979	0.327679	0.396393	0.61897	0.994425	0.988883	0.7195	0.635568	0.406755
TCGA-CW-6087	0.358278	0.997668	0.909344	0.814033	0.672815	0.521468	0.48952	0.97142	0.679529	0.508961	0.534144	0.798557	0.994353	0.923073	0.760081	0.659817	0.473094
TCGA-B8-A54I	0.690536	0.946307	0.612484	0.565122	0.418097	0.507953	0.509095	0.771753	0.711568	0.459375	0.393912	0.473199	0.956904	0.961969	0.766049	0.577447	0.490266
TCGA-B0-5099	0.779817	0.913034	0.31924	0.371583	0.18636	0.392578	0.118994	0.453969	0.770485	0.504946	0.524975	0.246169	0.920237	0.709733	0.703141	0.505739	0.486462
TCGA-B0-4816	0.822262	0.945626	0.593034	0.453454	0.331592	0.371703	0.310515	0.81477	0.674556	0.518995	0.506679	0.337474	0.956726	0.9346	0.800575	0.609612	0.559869
TCGA-B8-A54G	0.450617	0.992464	0.776584	0.565296	0.544186	0.479292	0.520947	0.967634	0.681235	0.343918	0.341886	0.656955	0.998034	0.98811	0.683284	0.692657	0.427237
TCGA-B0-5698	0.658106	0.970313	0.644029	0.500935	0.404754	0.466631	0.431123	0.742717	0.692006	0.365366	0.443497	0.45994	0.978909	0.941726	0.737205	0.564697	0.520292
TCGA-BP-5199	0.754236	0.972271	0.821677	0.52844	0.501786	0.408676	0.453977	0.972374	0.758896	0.63092	0.615335	0.620805	0.979694	0.940023	0.868258	0.610707	0.555808
TCGA-CW-6093	0.842978	0.937463	0.481096	0.430979	0.233281	0.353416	0.192953	0.747802	0.668982	0.490349	0.57007	0.196479	0.933993	0.738349	0.747766	0.613156	0.640076
TCGA-B0-4700	0.732803	0.974004	0.834106	0.661548	0.550553	0.496645	0.505137	0.9555	0.686345	0.665676	0.55635	0.664844	0.98089	0.912794	0.869091	0.698032	0.534109
TCGA-AK-3460	0.80934	0.941443	0.595182	0.493553	0.304822	0.367775	0.273743	0.826674	0.708669	0.463591	0.470383	0.370262	0.95412	0.918999	0.77732	0.585789	0.583445
TCGA-AK-3458	0.518574	0.922844	0.668528	0.290483	0.269079	0.398945	0.270878	0.889026	0.712157	0.409844	0.366845	0.30454	0.939739	0.909732	0.726991	0.573081	0.486247
TCGA-CZ-5984	0.605627	0.933827	0.5473	0.381639	0.325484	0.478708	0.400143	0.697959	0.702324	0.513756	0.378971	0.329177	0.941339	0.934391	0.732649	0.590417	0.528771
TCGA-CJ-4912	0.660021	0.913963	0.401717	0.414036	0.274114	0.396776	0.27074	0.670964	0.709151	0.387353	0.406412	0.282625	0.923436	0.837067	0.800517	0.504966	0.40386
TCGA-CZ-5453	0.791588	0.935757	0.365288	0.447133	0.144246	0.294228	0.116987	0.541655	0.738792	0.442986	0.563597	0.169602	0.942096	0.729034	0.763172	0.553809	0.53934
TCGA-DV-5574	0.878054	0.968072	0.712653	0.617972	0.379404	0.442683	0.333138	0.850777	0.678468	0.607588	0.5138	0.42227	0.969793	0.944391	0.837902	0.736096	0.742926
TCGA-CZ-5454	0.698802	0.940763	0.607231	0.627827	0.404096	0.522494	0.341521	0.814285	0.704956	0.512316	0.465987	0.434154	0.948842	0.947193	0.77931	0.613156	0.50059
TCGA-B0-5107	0.249901	0.968534	0.691083	0.491485	0.44609	0.514386	0.449603	0.825668	0.713425	0.270561	0.390035	0.527866	0.976578	0.946171	0.663454	0.563255	0.235793
TCGA-CZ-5466	0.657468	0.933532	0.718118	0.536622	0.434864	0.467885	0.397443	0.888203	0.755605	0.485352	0.437906	0.477131	0.940794	0.894031	0.8035	0.55934	0.533105
TCGA-AK-3450	0.746536	0.935395	0.55315	0.420443	0.274384	0.448399	0.270132	0.689315	0.736077	0.452601	0.492297	0.330829	0.944451	0.860323	0.734628	0.553335	0.520138
TCGA-CZ-5460	0.733855	0.946268	0.657153	0.585615	0.459688	0.48083	0.446035	0.839102	0.718457	0.415644	0.469217	0.55591	0.958801	0.878999	0.754491	0.636592	0.578079
TCGA-B0-4845	0.786795	0.936474	0.355357	0.4076	0.177611	0.378521	0.244706	0.495913	0.69664	0.410655	0.494052	0.214676	0.942228	0.822121	0.734628	0.550937	0.403519
TCGA-MM-A563	0.767902	0.961482	0.713857	0.570318	0.41987	0.452633	0.450014	0.864282	0.766225	0.56394	0.517389	0.504846	0.96842	0.955003	0.846709	0.638815	0.520428
TCGA-B0-4712	0.660903	0.952879	0.723074	0.568616	0.426309	0.529396	0.4016	0.843357	0.695752	0.596958	0.462555	0.493179	0.955977	0.914888	0.848767	0.613221	0.501356
TCGA-B0-4691	0.50644	0.949153	0.733967	0.449823	0.415397	0.454781	0.419599	0.88402	0.689917	0.537508	0.476883	0.45175	0.962115	0.831132	0.824093	0.604121	0.522323
TCGA-CZ-5982	0.787892	0.93723	0.473524	0.398335	0.228287	0.442309	0.245327	0.600847	0.681282	0.475527	0.513589	0.273031	0.934674	0.829313	0.788729	0.498976	0.565066
TCGA-AK-3433	0.50667	0.884699	0.332252	0.355877	0.159145	0.217898	0.0931007	0.496854	0.655747	0.206239	0.204057	0.183458	0.86992	0.766733	0.602339	0.405299	0.471303
TCGA-B0-4827	0.68155	0.942677	0.688229	0.532066	0.384122	0.349638	0.384198	0.834173	0.729434	0.568466	0.453362	0.455549	0.949108	0.933723	0.80732	0.595185	0.557789
TCGA-B2-A4SR	0.841982	0.95928	0.635447	0.498443	0.30777	0.370995	0.321497	0.804435	0.753054	0.530142	0.624423	0.353123	0.965359	0.892735	0.765092	0.616596	0.675063
TCGA-B0-5083	0.612603	0.902482	0.596568	0.552624	0.354378	0.345671	0.286134	0.761893	0.748768	0.574376	0.476891	0.388086	0.905829	0.946983	0.777057	0.481144	0.617422
TCGA-B0-4697	0.577393	0.983553	0.854772	0.692119	0.609679	0.46663	0.590073	0.931298	0.579968	0.568197	0.481388	0.750562	0.989506	0.979192	0.866035	0.661671	0.426176
TCGA-B2-3924	0.690347	0.992659	0.81768	0.68228	0.563127	0.491252	0.445382	0.967685	0.680157	0.40452	0.496597	0.694	0.99582	0.993019	0.688583	0.667754	0.524602
TCGA-DV-A4VZ	0.626487	0.914638	0.123217	0.41011	0.0825411	0.232986	0.177365	0.227243	0.806687	0.531451	0.491864	0.132413	0.927544	0.745187	0.824869	0.511331	0.447728
TCGA-B0-4713	0.433826	0.940226	0.661278	0.330572	0.354457	0.435569	0.367269	0.844067	0.719388	0.372023	0.399056	0.353106	0.955285	0.799338	0.768099	0.608482	0.414437
TCGA-CJ-4902	0.782326	0.955026	0.694748	0.48448	0.352862	0.45833	0.387344	0.886169	0.741375	0.598817	0.465416	0.382838	0.963634	0.909327	0.862451	0.621466	0.585774
TCGA-B0-5399	0.722136	0.962707	0.640589	0.452996	0.333893	0.462839	0.413533	0.826565	0.714939	0.493912	0.526284	0.335762	0.973172	0.919784	0.742701	0.633907	0.51969
TCGA-B0-4707	0.341686	0.930226	0.633547	0.321787	0.355086	0.366854	0.339569	0.794613	0.739062	0.566036	0.461994	0.402481	0.936054	0.752656	0.821532	0.583853	0.359734
TCGA-CZ-4865	0.788489	0.962269	0.745186	0.543929	0.345173	0.47367	0.321316	0.893907	0.717654	0.54176	0.521755	0.360137	0.969863	0.95042	0.820832	0.694636	0.524948
TCGA-DV-5565	0.869848	0.960448	0.519897	0.475264	0.280094	0.406813	0.287508	0.672513	0.739398	0.576285	0.551192	0.346228	0.962371	0.876454	0.852699	0.56836	0.63186
TCGA-A3-A6NJ	0.823199	0.986538	0.781437	0.596467	0.495657	0.447306	0.417422	0.951592	0.677478	0.384924	0.521791	0.607926	0.992083	0.921661	0.696512	0.615385	0.593093
TCGA-BP-5191	0.577034	0.94847	0.776954	0.539225	0.522335	0.544203	0.580991	0.907187	0.695088	0.477333	0.322922	0.540894	0.961263	0.969023	0.796711	0.671245	0.460555
TCGA-B0-4688	0.408573	0.90969	0.38401	0.730732	0.293218	0.377389	0.250069	0.574677	0.481874	0.864851	0.653865	0.445942	0.875938	0.807003	0.826495	0.486405	0.303414
TCGA-AK-3431	0.851251	0.936986	0.533542	0.425837	0.257701	0.358801	0.305029	0.80876	0.691651	0.647729	0.531672	0.269903	0.942782	0.861129	0.864091	0.588512	0.622799
TCGA-B0-4701	0.583828	0.971516	0.645858	0.553997	0.434855	0.459325	0.408304	0.751612	0.699708	0.473771	0.458901	0.510382	0.977132	0.915179	0.778221	0.643274	0.480596
TCGA-CJ-5675	0.632442	0.987529	0.814011	0.617849	0.526792	0.504049	0.464117	0.978288	0.643273	0.40646	0.433787	0.65942	0.992793	0.994103	0.724422	0.636579	0.490805
TCGA-BP-4760	0.727508	0.90817	0.263756	0.462825	0.168351	0.313188	0.154941	0.370874	0.821683	0.624469	0.584105	0.187437	0.892458	0.768444	0.7731	0.581885	0.501465
TCGA-B0-5113	0.670354	0.968242	0.619046	0.48851	0.400157	0.428836	0.35704	0.761357	0.683224	0.507276	0.486301	0.462492	0.975075	0.912021	0.781118	0.570487	0.55043
TCGA-B8-A7U6	0.810003	0.948778	0.542628	0.434585	0.27728	0.43145	0.285858	0.702861	0.715262	0.489007	0.564332	0.310454	0.959885	0.896522	0.829697	0.552313	0.534196
TCGA-B8-5551	0.500771	0.988618	0.80557	0.746357	0.592674	0.489587	0.516347	0.9205	0.692495	0.518249	0.426027	0.710263	0.990438	0.984735	0.762045	0.699776	0.544114
TCGA-B0-5400	0.49805	0.950342	0.619464	0.530094	0.391153	0.496493	0.398908	0.824825	0.671771	0.605599	0.468697	0.433575	0.963633	0.966327	0.834564	0.548428	0.457075
TCGA-CW-5585	0.77447	0.921254	0.42656	0.396399	0.23832	0.394804	0.16943	0.653761	0.700005	0.479194	0.493471	0.265469	0.924833	0.715561	0.750251	0.587704	0.513902
TCGA-CJ-5686	0.729515	0.946354	0.672582	0.500455	0.376736	0.419578	0.382638	0.850885	0.638971	0.485703	0.497186	0.427275	0.953694	0.943118	0.776778	0.55379	0.561033
TCGA-A3-A8OV	0.661631	0.952299	0.548094	0.416121	0.239038	0.315621	0.166315	0.759017	0.741072	0.382686	0.4662	0.245328	0.96361	0.895118	0.667398	0.603224	0.559876
TCGA-CJ-5678	0.674235	0.983868	0.802287	0.555049	0.500116	0.500358	0.463641	0.935563	0.670813	0.392113	0.395968	0.587775	0.98992	0.984457	0.723856	0.665371	0.524832
TCGA-DV-A4VX	0.365218	0.934759	0.560511	0.386247	0.315958	0.51692	0.330242	0.69912	0.687206	0.295884	0.374455	0.399958	0.946069	0.759242	0.673338	0.705908	0.386524
TCGA-CJ-6030	0.717168	0.958986	0.707299	0.536686	0.449164	0.479603	0.404596	0.89225	0.71721	0.536017	0.497098	0.452025	0.960673	0.950892	0.778983	0.617325	0.571
TCGA-B0-4818	0.792572	0.971077	0.717664	0.464276	0.376301	0.444707	0.404559	0.881187	0.655056	0.384331	0.527844	0.426835	0.979194	0.933328	0.730351	0.587794	0.545989
TCGA-B0-5706	0.707945	0.974695	0.799906	0.574209	0.503215	0.427059	0.448375	0.921262	0.626677	0.615913	0.499915	0.625926	0.978305	0.964817	0.810213	0.577103	0.512592
TCGA-B8-5165	0.813143	0.936614	0.505192	0.479715	0.298179	0.397675	0.250755	0.715471	0.740907	0.527112	0.501475	0.35455	0.939742	0.858378	0.783778	0.624069	0.69308
TCGA-CJ-4901	0.718906	0.98037	0.821605	0.653649	0.560292	0.543074	0.53157	0.951864	0.706217	0.592043	0.480816	0.631593	0.982638	0.957306	0.811239	0.627498	0.573353
TCGA-B0-5110	0.794359	0.959208	0.563856	0.466556	0.290033	0.443714	0.286263	0.688569	0.678517	0.513672	0.551467	0.314299	0.96625	0.834065	0.831898	0.563751	0.536293
TCGA-A3-A8OX	0.780853	0.95515	0.627539	0.531292	0.376063	0.452998	0.360826	0.789076	0.726802	0.55076	0.528346	0.448164	0.962305	0.934227	0.84894	0.552123	0.555823
TCGA-A3-A6NN	0.86917	0.952946	0.654283	0.468421	0.284769	0.373687	0.296949	0.856255	0.698898	0.57465	0.422084	0.30849	0.960271	0.837169	0.787581	0.550759	0.619353
TCGA-B0-4814	0.736728	0.951198	0.46493	0.438405	0.236964	0.423028	0.25981	0.640237	0.733096	0.462335	0.490383	0.265171	0.960961	0.884864	0.780158	0.580866	0.472493
TCGA-B0-4823	0.779252	0.942985	0.653034	0.519157	0.365527	0.478335	0.322098	0.848566	0.773738	0.567768	0.581861	0.410786	0.951634	0.914043	0.798198	0.599831	0.626944
TCGA-B0-5098	0.294627	0.944362	0.273892	0.141002	0.0214614	0.212012	0.061904	0.277245	0.664759	0.598448	0.414282	0.0959964	0.949401	0.611295	0.671253	0.498722	0.210324
TCGA-B0-5711	0.77732	0.95359	0.65229	0.491713	0.357767	0.452165	0.358322	0.831332	0.716936	0.509392	0.539315	0.405005	0.961476	0.899599	0.794753	0.615507	0.543104
TCGA-CZ-5465	0.694473	0.942235	0.437406	0.559519	0.262922	0.416329	0.194788	0.517127	0.659125	0.400384	0.462781	0.299719	0.946305	0.858154	0.774782	0.616134	0.573542
TCGA-B0-4714	0.689554	0.991125	0.870534	0.555581	0.499282	0.431098	0.451475	0.982882	0.690384	0.405451	0.479689	0.572453	0.997001	0.98318	0.733372	0.656847	0.410279
TCGA-AK-3461	0.800666	0.96207	0.689898	0.40869	0.288021	0.43127	0.302689	0.842365	0.747014	0.478638	0.540506	0.349607	0.968169	0.873178	0.821257	0.559303	0.551123
TCGA-CJ-4897	0.744333	0.933729	0.581078	0.44087	0.24679	0.424688	0.245845	0.737394	0.747138	0.495793	0.506435	0.30891	0.940403	0.908724	0.795192	0.575401	0.548579
TCGA-B4-5377	0.636478	0.940703	0.630766	0.475017	0.363369	0.450751	0.311106	0.76796	0.6784	0.466916	0.465002	0.424468	0.951175	0.920451	0.746616	0.606008	0.587035
TCGA-B8-4153	0.818308	0.939238	0.537264	0.452955	0.247286	0.504556	0.26506	0.769287	0.686743	0.447898	0.540916	0.298407	0.951236	0.854879	0.704366	0.628561	0.525522
TCGA-B0-4698	0.403263	0.987062	0.868878	0.805011	0.572419	0.432129	0.424501	0.9263	0.441615	0.613747	0.460586	0.754615	0.982533	0.929861	0.690906	0.590688	0.292266
TCGA-B0-5106	0.79014	0.945523	0.654727	0.446497	0.354153	0.465852	0.337646	0.866163	0.745959	0.503369	0.467859	0.355947	0.958801	0.957667	0.791432	0.645076	0.582392
TCGA-B0-4718	0.746963	0.969422	0.631976	0.531224	0.385763	0.428003	0.355876	0.852517	0.658969	0.474634	0.475501	0.458474	0.977321	0.938383	0.784675	0.592136	0.525106
TCGA-B0-5696	0.785832	0.945432	0.548264	0.615544	0.30922	0.442857	0.239297	0.704335	0.71598	0.521956	0.507606	0.388593	0.949415	0.898212	0.778743	0.610656	0.554116
TCGA-CZ-4856	0.808125	0.963343	0.671815	0.488739	0.325058	0.468829	0.365915	0.854106	0.727612	0.515177	0.509942	0.355674	0.971578	0.943308	0.751242	0.611374	0.588819
TCGA-BP-5169	0.576941	0.933878	0.68866	0.460122	0.408069	0.359138	0.502516	0.884642	0.669441	0.565105	0.316567	0.4594	0.943702	0.943085	0.828733	0.512242	0.407652
TCGA-B2-5633	0.601908	0.911172	0.561002	0.33296	0.312758	0.408413	0.220233	0.758054	0.678039	0.531572	0.315719	0.311205	0.929049	0.902898	0.733725	0.614733	0.568013
TCGA-B0-5693	0.834404	0.943845	0.412751	0.476014	0.217071	0.332486	0.165099	0.540565	0.752982	0.431073	0.561719	0.271754	0.946458	0.843637	0.778396	0.595883	0.591517
TCGA-B8-5552	0.881152	0.957931	0.585707	0.527146	0.371937	0.415394	0.34242	0.770555	0.795573	0.571501	0.595215	0.397055	0.961547	0.920045	0.837575	0.618207	0.650796
TCGA-BP-5010	0.848491	0.934466	0.585548	0.41814	0.341788	0.446956	0.375915	0.774006	0.790375	0.612992	0.628908	0.386287	0.944459	0.845948	0.867223	0.555269	0.645552
TCGA-AK-3445	0.657984	0.945533	0.650433	0.472377	0.363721	0.472601	0.402882	0.816987	0.609996	0.623254	0.409678	0.374256	0.958847	0.931735	0.812718	0.567014	0.488655
TCGA-B0-5702	0.72522	0.922388	0.479848	0.47556	0.310791	0.356171	0.375401	0.799482	0.752141	0.521858	0.505661	0.321112	0.925757	0.81505	0.738386	0.602239	0.27931
TCGA-CJ-4918	0.861646	0.946088	0.636022	0.491679	0.311365	0.398609	0.337564	0.819986	0.610054	0.613261	0.568768	0.340809	0.944291	0.909681	0.86273	0.556311	0.644357
TCGA-B0-4848	0.718325	0.950761	0.604939	0.469843	0.358162	0.518418	0.355054	0.790961	0.722169	0.602339	0.499603	0.365923	0.954449	0.917956	0.7999	0.619642	0.558634
TCGA-BP-5194	0.767422	0.946604	0.60865	0.479916	0.347612	0.424909	0.290604	0.817853	0.720049	0.50012	0.535427	0.354174	0.949694	0.857784	0.810118	0.588852	0.534688
TCGA-B2-5641	0.705075	0.973696	0.741756	0.593778	0.480807	0.477346	0.404915	0.941982	0.754586	0.505231	0.413233	0.583074	0.97902	0.968852	0.79922	0.624214	0.532429
TCGA-CJ-4882	0.779069	0.961789	0.719379	0.487883	0.422403	0.363735	0.50063	0.882488	0.760885	0.574675	0.657405	0.5346	0.968325	0.929303	0.869257	0.581653	0.58606
TCGA-BP-4795	0.873105	0.924316	0.459631	0.447938	0.227725	0.320757	0.301973	0.655483	0.853879	0.645016	0.647884	0.220053	0.921714	0.854997	0.849739	0.607465	0.670834
TCGA-CW-5588	0.815547	0.917715	0.478203	0.476721	0.335043	0.45619	0.266417	0.667806	0.743846	0.608401	0.467425	0.322412	0.919977	0.91422	0.794851	0.577516	0.589612
TCGA-CZ-5464	0.770205	0.966082	0.718477	0.551982	0.440883	0.468622	0.438159	0.886581	0.736698	0.572527	0.479451	0.494781	0.973088	0.965244	0.810677	0.661062	0.561772
TCGA-BP-5178	0.64751	0.93478	0.567721	0.445739	0.37274	0.468479	0.389229	0.789225	0.660662	0.53055	0.36348	0.398497	0.945656	0.937623	0.831871	0.56341	0.607161
TCGA-B0-5115	0.824327	0.964163	0.586766	0.519816	0.330961	0.338356	0.331966	0.738303	0.603771	0.502623	0.578727	0.370992	0.974167	0.908712	0.774301	0.623577	0.528752
TCGA-B8-4622	0.731399	0.948342	0.653607	0.453365	0.342834	0.444797	0.344829	0.878173	0.737699	0.54838	0.403642	0.346689	0.958219	0.895857	0.767289	0.588252	0.553019
TCGA-B0-5102	0.678073	0.943763	0.595658	0.516598	0.352844	0.429256	0.246666	0.707018	0.669966	0.376108	0.400377	0.405011	0.953312	0.891982	0.711849	0.601951	0.440103
TCGA-B2-5639	0.588891	0.958959	0.548909	0.477083	0.378363	0.496024	0.337361	0.64563	0.747109	0.461861	0.372331	0.385305	0.968521	0.929821	0.729208	0.641173	0.475133
TCGA-CZ-5458	0.794298	0.932266	0.605441	0.479099	0.331594	0.442782	0.345132	0.811149	0.776343	0.489611	0.508131	0.391186	0.943635	0.922304	0.740271	0.588483	0.622217
TCGA-B0-4693	0.680253	0.962376	0.718438	0.515784	0.421538	0.472995	0.34468	0.906413	0.758537	0.393782	0.477336	0.480374	0.968867	0.92871	0.737468	0.561606	0.530977
TCGA-B8-A54J	0.880927	0.978127	0.698007	0.48807	0.332716	0.404825	0.351725	0.878006	0.732235	0.449928	0.562144	0.433788	0.985607	0.903653	0.777801	0.603974	0.573165
TCGA-B4-5836	0.812942	0.960372	0.697884	0.490987	0.33929	0.424026	0.286666	0.896594	0.688727	0.463606	0.554179	0.357852	0.965915	0.901499	0.774393	0.632261	0.580896
TCGA-B0-5117	0.659002	0.88416	0.320335	0.367258	0.138412	0.139696	0.0351317	0.484411	0.706364	0.451519	0.369048	0.137834	0.895378	0.717336	0.701326	0.452961	0.467896
TCGA-CJ-5680	0.669038	0.933388	0.404953	0.422968	0.273757	0.351112	0.200293	0.574279	0.761863	0.49102	0.489373	0.283244	0.941781	0.822472	0.75035	0.577645	0.460465
TCGA-DV-A4W0	0.742361	0.946788	0.332096	0.388805	0.0977703	0.208826	0.0695511	0.427858	0.821777	0.503353	0.505314	0.127352	0.94727	0.664188	0.733106	0.686346	0.437299
TCGA-CW-5589	0.845246	0.935593	0.529613	0.476127	0.309814	0.41881	0.258775	0.769824	0.742274	0.544574	0.516218	0.31837	0.939956	0.915937	0.784303	0.598033	0.678094
TCGA-CJ-5689	0.776105	0.956338	0.673442	0.502928	0.373799	0.432121	0.359761	0.940178	0.755947	0.62212	0.581926	0.408679	0.962181	0.847349	0.854322	0.559881	0.619031
TCGA-CJ-5677	0.704887	0.930654	0.507526	0.46252	0.314241	0.456506	0.299207	0.672252	0.677569	0.590453	0.469796	0.324145	0.941155	0.905608	0.822452	0.633198	0.419291
TCGA-CW-6097	0.747368	0.967877	0.696084	0.616344	0.422537	0.503683	0.439846	0.830611	0.626688	0.586262	0.548689	0.505175	0.970642	0.950625	0.84415	0.651527	0.663001
TCGA-B8-5162	0.73585	0.972939	0.766267	0.733285	0.519952	0.497437	0.462773	0.920402	0.605549	0.642154	0.486073	0.615423	0.977066	0.98047	0.878179	0.605193	0.636178
TCGA-CJ-6031	0.841246	0.957744	0.735539	0.574228	0.413733	0.461939	0.405045	0.913902	0.802572	0.622336	0.568577	0.473288	0.963078	0.947489	0.858504	0.61981	0.637545
TCGA-CZ-5470	0.676659	0.969545	0.723082	0.586569	0.469772	0.479951	0.412156	0.866733	0.684255	0.482579	0.452581	0.50663	0.975403	0.959087	0.751696	0.594622	0.482386
TCGA-CZ-5463	0.61509	0.973724	0.625342	0.48187	0.366037	0.470199	0.261336	0.735535	0.74576	0.411241	0.419576	0.423397	0.980212	0.866888	0.72906	0.609307	0.438279
TCGA-B0-5092	0.566811	0.994698	0.832998	0.558255	0.570914	0.538921	0.559168	0.970723	0.657891	0.468031	0.489458	0.679475	0.999569	0.985366	0.7979	0.67006	0.454245
TCGA-EU-5905	0.78657	0.931578	0.43919	0.437968	0.262973	0.359947	0.219271	0.661549	0.70844	0.645288	0.367728	0.280145	0.940232	0.920652	0.876656	0.624442	0.611446
TCGA-BP-5168	0.773597	0.962294	0.564991	0.476179	0.307049	0.379359	0.293625	0.74503	0.66075	0.459948	0.558658	0.373483	0.969206	0.896977	0.727296	0.635649	0.521006
TCGA-B4-5832	0.635684	0.91803	0.564748	0.462361	0.37885	0.442766	0.280504	0.596906	0.586242	0.679008	0.658889	0.394672	0.894404	0.824078	0.690046	0.633402	0.506567
TCGA-B8-5163	0.760264	0.976422	0.741188	0.656755	0.472161	0.533908	0.462914	0.89957	0.708182	0.671784	0.549318	0.559414	0.980155	0.950561	0.839506	0.753403	0.539888
TCGA-DV-5575	0.818025	0.97586	0.670481	0.524008	0.361629	0.448825	0.305685	0.814917	0.775738	0.503588	0.554371	0.449952	0.980125	0.93739	0.80943	0.625089	0.578803
TCGA-CW-5580	0.768118	0.934848	0.42035	0.477654	0.299672	0.440361	0.216224	0.562763	0.758736	0.536173	0.511671	0.324737	0.937083	0.881785	0.785197	0.583742	0.61985
TCGA-B0-5692	0.68355	0.97761	0.810153	0.56577	0.499779	0.4932	0.467183	0.979438	0.752346	0.344626	0.435189	0.610541	0.98539	0.99086	0.717907	0.690107	0.457797
TCGA-BP-5195	0.815825	0.952468	0.556562	0.443737	0.292792	0.401483	0.284481	0.757692	0.743741	0.5918	0.542228	0.300135	0.954766	0.834157	0.832285	0.598604	0.627392
TCGA-B0-5691	0.779069	0.942425	0.555734	0.487359	0.315835	0.360506	0.262305	0.671613	0.745668	0.529916	0.555081	0.379249	0.946407	0.89475	0.814444	0.629464	0.588716
TCGA-CZ-5469	0.626352	0.919371	0.403356	0.368127	0.268785	0.434153	0.2957	0.622068	0.680534	0.601235	0.391677	0.312298	0.927031	0.845926	0.817684	0.488829	0.557038
TCGA-EU-5904	0.865972	0.955059	0.524472	0.517684	0.262212	0.450741	0.288208	0.675693	0.72198	0.479143	0.635913	0.357306	0.962161	0.900416	0.766185	0.582571	0.66975
TCGA-BP-5189	0.671417	0.953722	0.528448	0.454479	0.367533	0.476394	0.344293	0.697684	0.673608	0.558564	0.431061	0.389811	0.956078	0.890036	0.81776	0.55052	0.601692
TCGA-B0-5812	0.830198	0.95437	0.651982	0.489127	0.321311	0.446944	0.3167	0.840204	0.709028	0.554575	0.599205	0.344085	0.956607	0.888975	0.821838	0.604932	0.664784
TCGA-A3-3385	0.519418	0.935688	0.256526	0.399234	0.183024	0.378625	0.0794918	0.40954	0.637911	0.31337	0.41558	0.183237	0.944464	0.866581	0.651423	0.510738	0.481095
TCGA-CJ-5672	0.72506	0.976083	0.772436	0.598798	0.509021	0.489682	0.413415	0.945841	0.747662	0.519052	0.437027	0.631119	0.984123	0.987838	0.780057	0.633007	0.545899
TCGA-B0-4819	0.726671	0.987862	0.859105	0.621721	0.630107	0.582356	0.606282	0.972664	0.708707	0.55402	0.572128	0.740635	0.993591	0.969699	0.854517	0.595786	0.639224
TCGA-G6-A5PC	0.654346	0.967718	0.652593	0.455444	0.395186	0.439572	0.365526	0.816028	0.713236	0.333725	0.388882	0.480079	0.977917	0.8159	0.720629	0.654247	0.346596
TCGA-CZ-4864	0.647384	1.00108	0.740417	0.61971	0.485982	0.440269	0.392648	0.909223	0.618676	0.389412	0.440514	0.582596	1.00352	0.997063	0.725895	0.641067	0.470262
TCGA-BP-5198	0.577551	0.943427	0.587149	0.482575	0.378478	0.478914	0.358672	0.758589	0.721538	0.642852	0.525366	0.42341	0.948623	0.917131	0.893457	0.492553	0.535337
TCGA-BP-5181	0.774463	0.947367	0.591155	0.479197	0.309563	0.401503	0.2715	0.792949	0.745308	0.490393	0.50224	0.34246	0.95575	0.891888	0.767142	0.714002	0.49548
TCGA-EU-5906	0.84368	0.946819	0.527364	0.469772	0.326174	0.462657	0.268573	0.693309	0.735978	0.455948	0.594674	0.345272	0.946341	0.91723	0.766644	0.551203	0.615199
TCGA-CJ-4905	0.866467	0.943442	0.615622	0.469894	0.241828	0.377962	0.250333	0.828572	0.679065	0.593805	0.578842	0.240132	0.943852	0.838976	0.807148	0.598362	0.538226
TCGA-CJ-6032	0.743158	0.950351	0.604964	0.461752	0.305146	0.487687	0.284107	0.740689	0.679573	0.42421	0.506539	0.387653	0.959215	0.880033	0.717633	0.575527	0.568557
TCGA-B0-5703	0.674831	0.957361	0.765245	0.391752	0.321912	0.470144	0.330594	0.951531	0.747485	0.464028	0.521357	0.374074	0.964251	0.774807	0.784705	0.563708	0.591822
TCGA-B8-A54F	0.685483	0.911421	0.422257	0.42522	0.281062	0.410292	0.246613	0.609517	0.721581	0.626567	0.476679	0.299788	0.918718	0.916051	0.778895	0.583963	0.516477
TCGA-B0-5095	0.78989	0.940783	0.639518	0.434642	0.2583	0.449665	0.346892	0.79388	0.659225	0.671426	0.572059	0.316586	0.949131	0.772899	0.897548	0.58208	0.566808
TCGA-B0-5402	0.782676	0.952547	0.61303	0.546076	0.35795	0.412081	0.273956	0.776739	0.658482	0.456286	0.429971	0.408489	0.954637	0.908489	0.772957	0.59133	0.56995
TCGA-B0-4690	0.535792	0.954635	0.779199	0.607318	0.516326	0.468182	0.367949	0.875714	0.663191	0.665021	0.471073	0.618176	0.961354	0.913717	0.828407	0.568505	0.510981
TCGA-B0-4699	0.369888	0.961386	0.765029	0.752036	0.515915	0.432807	0.324422	0.910523	0.67969	0.695941	0.361889	0.664664	0.96652	0.886196	0.822036	0.679908	0.339878
TCGA-B8-5550	0.736889	0.961124	0.56398	0.545202	0.345475	0.439202	0.306597	0.68313	0.69439	0.631846	0.491269	0.407277	0.96005	0.911641	0.869366	0.522137	0.550579
TCGA-A3-A8OW	0.86965	0.966481	0.636637	0.497602	0.340796	0.368314	0.321733	0.835367	0.725823	0.446543	0.440586	0.431105	0.975308	0.875574	0.769345	0.617124	0.530613
TCGA-B0-4817	0.386479	0.943263	0.555412	0.324007	0.225696	0.473895	0.360571	0.667702	0.710401	0.465061	0.356029	0.252689	0.955793	0.877528	0.727855	0.642213	0.346469
TCGA-CZ-5452	0.643195	0.984885	0.77469	0.543572	0.528779	0.529918	0.521861	0.953734	0.684295	0.35746	0.4382	0.610062	0.991099	0.972413	0.734082	0.625842	0.48683
TCGA-B0-5699	0.709622	0.954809	0.608298	0.458542	0.289068	0.4441	0.303092	0.793043	0.760552	0.395222	0.476778	0.302357	0.96436	0.912769	0.696727	0.654199	0.459746
TCGA-B0-5120	0.788378	0.925535	0.475359	0.480797	0.315196	0.453525	0.258486	0.634882	0.688657	0.580738	0.581944	0.331339	0.934982	0.890595	0.811383	0.592043	0.616057
TCGA-B0-5100	0.778919	0.902225	0.465523	0.422793	0.129724	0.270133	0.223117	0.653175	0.805725	0.635769	0.686505	0.133402	0.918024	0.720927	0.866516	0.579709	0.524482
TCGA-B0-4945	0.700355	0.961816	0.518988	0.436154	0.25154	0.432197	0.221859	0.576979	0.739424	0.478889	0.56297	0.277554	0.970058	0.809016	0.773545	0.591545	0.636636
TCGA-CJ-5684	0.836137	0.961953	0.742409	0.451552	0.3446	0.456063	0.376196	0.915145	0.742144	0.464561	0.448948	0.401158	0.971765	0.89021	0.732592	0.621985	0.570071
TCGA-CJ-5682	0.800598	0.948977	0.670294	0.409824	0.297307	0.44166	0.300201	0.857957	0.755067	0.57914	0.513404	0.329184	0.950453	0.879849	0.837844	0.617192	0.562783
TCGA-A3-A6NL	0.855347	0.942871	0.643852	0.469027	0.312469	0.404337	0.337942	0.869571	0.73967	0.50558	0.524647	0.360197	0.956325	0.83873	0.761542	0.641494	0.579459
TCGA-CZ-5987	0.474041	0.942926	0.651959	0.430165	0.407833	0.490958	0.378749	0.793157	0.743673	0.518179	0.439047	0.460664	0.948504	0.927034	0.738301	0.627506	0.495914
TCGA-CW-5583	0.823557	0.934659	0.548511	0.378992	0.259997	0.364826	0.198669	0.748565	0.77794	0.454595	0.529545	0.289036	0.940463	0.819224	0.753142	0.579462	0.602206
TCGA-B0-4849	0.697224	0.972286	0.589182	0.396498	0.290485	0.385691	0.301551	0.766996	0.646875	0.479996	0.484079	0.361618	0.980562	0.905564	0.771889	0.642879	0.498856
TCGA-B0-4852	0.687688	0.948757	0.593783	0.43042	0.310536	0.428129	0.252719	0.759385	0.698445	0.403682	0.478451	0.341147	0.956158	0.899365	0.739897	0.57283	0.557745
TCGA-B0-5700	0.803693	0.955471	0.537047	0.462784	0.315431	0.397616	0.285084	0.705611	0.73524	0.431606	0.509775	0.376087	0.964908	0.912403	0.720412	0.579272	0.52766
TCGA-B8-4146	0.689971	0.985315	0.721989	0.593841	0.481921	0.505278	0.328412	0.782797	0.670623	0.365234	0.587476	0.547406	0.974306	0.853569	0.646145	0.629279	0.562537
TCGA-B0-4694	0.594563	0.958173	0.767922	0.618219	0.508404	0.472058	0.437251	0.911265	0.745668	0.625701	0.453217	0.582769	0.963523	0.96179	0.787341	0.6331	0.55105
TCGA-B8-A54E	0.348618	0.920326	0.422366	0.40665	0.351875	0.273386	0.204796	0.462618	0.521256	0.181954	0.360685	0.393769	0.929088	0.827497	0.495682	0.613482	0.372034
TCGA-A3-3376	0.908537	0.941775	0.449517	0.480466	0.267746	0.335881	0.280197	0.737441	0.707201	0.574058	0.527794	0.26626	0.951431	0.867225	0.830716	0.6146	0.685147
TCGA-B0-5121	0.839898	0.953356	0.701339	0.466185	0.292009	0.461827	0.362232	0.920934	0.738192	0.440544	0.536037	0.306212	0.964501	0.866437	0.763205	0.643524	0.628509
TCGA-BP-5180	0.545327	0.911593	0.633827	0.433668	0.361126	0.476014	0.355288	0.790842	0.722239	0.553455	0.392074	0.385029	0.920553	0.882771	0.712039	0.598388	0.526316
TCGA-DV-5566	0.761025	0.954589	0.532935	0.424161	0.274892	0.466354	0.258669	0.615506	0.713532	0.490407	0.482729	0.333214	0.964572	0.892524	0.760404	0.534206	0.503212
TCGA-CZ-5455	0.739541	0.994088	0.777461	0.672168	0.49545	0.421257	0.403023	0.932892	0.735001	0.461317	0.497581	0.595166	0.996422	0.987141	0.772129	0.651762	0.473144
TCGA-B0-4811	0.691825	0.970079	0.582154	0.359774	0.287315	0.423016	0.311903	0.691347	0.709424	0.45673	0.542593	0.318129	0.978461	0.879735	0.752186	0.565269	0.419969
TCGA-B0-4824	0.777348	0.984379	0.778569	0.586793	0.448516	0.438328	0.392845	0.946535	0.723515	0.370542	0.463212	0.568168	0.99106	0.955654	0.684674	0.629839	0.482694
TCGA-B0-5690	0.932626	0.958098	0.604308	0.472574	0.291228	0.367547	0.304973	0.788854	0.717613	0.520141	0.587424	0.299043	0.964398	0.81674	0.803054	0.609624	0.609369
TCGA-B8-5549	0.835499	0.967271	0.611298	0.513388	0.360308	0.409791	0.275995	0.839688	0.725472	0.513531	0.435184	0.48525	0.972848	0.935074	0.798657	0.605128	0.647796
TCGA-CZ-5989	0.740425	0.967263	0.715305	0.578929	0.479227	0.502697	0.256833	0.774237	0.649848	0.413	0.631081	0.4899	0.940298	0.908973	0.603218	0.612336	0.537875
TCGA-CZ-4866	0.514571	0.935399	0.401584	0.45687	0.296329	0.432762	0.225213	0.531821	0.72338	0.31378	0.346421	0.291912	0.948064	0.893349	0.694667	0.5615	0.514784
TCGA-BP-5182	0.654044	0.94604	0.657389	0.609118	0.423286	0.482342	0.387263	0.850131	0.805424	0.615691	0.560108	0.461248	0.951141	0.923734	0.845971	0.603741	0.60231
TCGA-CJ-6033	0.790701	0.952523	0.577323	0.470941	0.28013	0.426319	0.30587	0.777781	0.666711	0.644678	0.55812	0.306443	0.957748	0.802868	0.847868	0.591047	0.508788
TCGA-B8-5546	0.473154	0.88899	0.259929	0.269661	0.17435	0.180804	0.109823	0.522188	0.559762	0.353363	0.306167	0.18763	0.883597	0.803207	0.611763	0.504673	0.432353
TCGA-B8-5545	0.857458	0.952296	0.574973	0.566412	0.349775	0.413123	0.283875	0.779792	0.73884	0.646103	0.551636	0.383816	0.956636	0.909735	0.859085	0.661227	0.640815
TCGA-CJ-5676	0.846762	0.94653	0.607313	0.492386	0.385273	0.492992	0.408733	0.829557	0.72716	0.631638	0.496093	0.434324	0.956931	0.932543	0.827543	0.607022	0.5683
TCGA-B0-5707	0.328669	0.924515	0.282458	0.36609	0.222666	0.351456	0.174556	0.439984	0.731203	0.482022	0.375237	0.25556	0.933902	0.885057	0.729367	0.484692	0.476257
TCGA-BP-5190	0.582934	0.934284	0.556172	0.381551	0.279013	0.442875	0.305015	0.769297	0.725464	0.415668	0.373474	0.279623	0.948531	0.870166	0.767581	0.588987	0.478845
TCGA-B0-5709	0.756545	0.988544	0.746074	0.577558	0.439443	0.437192	0.425238	0.887117	0.666494	0.608044	0.553889	0.506876	0.990891	0.978146	0.847519	0.64697	0.666085
TCGA-B0-5109	0.524569	0.959473	0.836901	0.468802	0.444555	0.32322	0.391668	0.933462	0.770455	0.621219	0.537621	0.579718	0.956538	0.870068	0.83286	0.522071	0.425832
TCGA-B4-5843	0.707396	0.937695	0.415036	0.433855	0.244633	0.393787	0.0967132	0.548947	0.773764	0.517129	0.542671	0.237077	0.932855	0.849213	0.771132	0.594221	0.528481
TCGA-B8-5553	0.746655	0.976961	0.713843	0.528405	0.413845	0.460431	0.337926	0.87909	0.702488	0.474731	0.482324	0.495202	0.98279	0.954918	0.80104	0.557592	0.57493
TCGA-B0-4696	0.371039	0.905704	0.00351502	0.142545	0.0887049	0.238828	0.103247	0.0558103	0.489931	0.614067	0.463687	0.069738	0.885133	0.703282	0.858277	0.576959	0.239766
TCGA-DV-5576	0.799168	0.918461	0.250469	0.304502	0.0307013	0.208314	0.0358743	0.394929	0.808763	0.573843	0.539083	0.0338683	0.918348	0.732478	0.751988	0.610688	0.477458
TCGA-B8-5158	0.614917	0.940145	0.651065	0.477361	0.363018	0.472474	0.354226	0.781038	0.665439	0.588595	0.430145	0.396248	0.940323	0.925941	0.75989	0.540666	0.47654
TCGA-B0-5695	0.842297	0.943549	0.556888	0.454632	0.294081	0.333657	0.246154	0.776737	0.651632	0.469365	0.554484	0.347331	0.947909	0.863858	0.763058	0.536182	0.556603
TCGA-BP-5176	0.80135	0.947336	0.61726	0.461641	0.26949	0.40518	0.297066	0.860698	0.688864	0.484141	0.501436	0.279291	0.953923	0.901505	0.758	0.577737	0.540402
TCGA-CZ-4859	0.710732	0.935702	0.49114	0.387606	0.279694	0.382363	0.212159	0.685455	0.773593	0.29788	0.465219	0.320176	0.943264	0.808259	0.651437	0.533769	0.475754
TCGA-CW-5587	0.795392	0.982453	0.789999	0.616914	0.511795	0.444415	0.41868	0.949893	0.737322	0.41632	0.456855	0.605974	0.988012	0.979503	0.742813	0.671661	0.525289
TCGA-B4-5844	0.859323	0.950525	0.521125	0.45253	0.270387	0.384421	0.195223	0.710906	0.663377	0.489841	0.572703	0.311995	0.9548	0.788039	0.776853	0.625558	0.629036
TCGA-BP-4801	0.799291	0.939162	0.614142	0.611591	0.369813	0.465843	0.304309	0.795268	0.765698	0.572489	0.561187	0.410858	0.948638	0.943711	0.793971	0.586922	0.669009
TCGA-B4-5834	0.870374	0.962362	0.608429	0.51768	0.276452	0.369761	0.239493	0.740199	0.738762	0.516594	0.542024	0.330749	0.965082	0.854502	0.780631	0.623074	0.730236
TCGA-G6-A8L6	0.797505	0.962482	0.607188	0.522201	0.336279	0.402018	0.41181	0.817712	0.616617	0.545487	0.430085	0.37966	0.972701	0.817552	0.769679	0.633308	0.51853
TCGA-B2-5636	0.911758	0.92975	0.356794	0.408195	0.183577	0.294688	0.191052	0.516493	0.829811	0.60348	0.566586	0.168424	0.925257	0.83034	0.780286	0.566758	0.657927
TCGA-BP-5200	0.810868	0.972858	0.672132	0.515121	0.381012	0.475015	0.371478	0.860799	0.736803	0.567779	0.583236	0.460921	0.974682	0.881256	0.820946	0.537424	0.557529
TCGA-CZ-5468	0.661599	0.961473	0.566302	0.598035	0.358277	0.488365	0.338602	0.819833	0.632131	0.599525	0.50458	0.425842	0.972705	0.882899	0.784566	0.557821	0.385488
TCGA-CJ-4904	0.869865	0.975906	0.672823	0.512917	0.351332	0.365809	0.299526	0.793638	0.72605	0.525679	0.524254	0.410749	0.974925	0.928698	0.79575	0.63646	0.584244
TCGA-T7-A92I	0.301632	0.915411	0.372893	0.581105	0.3575	0.383829	0.179649	0.537552	0.483982	0.382862	0.238627	0.444251	0.906686	0.804622	0.633081	0.548677	0.276279
TCGA-CZ-4853	0.667035	0.936394	0.570569	0.464042	0.347796	0.446178	0.327212	0.707092	0.696563	0.403627	0.376192	0.37452	0.943864	0.911728	0.724479	0.612487	0.529618
TCGA-A3-A6NI	0.755707	0.93736	0.477383	0.477336	0.301488	0.388862	0.209217	0.684427	0.767503	0.511239	0.4601	0.297413	0.946508	0.845847	0.780998	0.597835	0.497242
TCGA-G6-A8L8	0.747298	0.951599	0.469926	0.38842	0.185423	0.345922	0.286723	0.718884	0.694259	0.351614	0.495161	0.230752	0.962019	0.78773	0.663222	0.599277	0.453361
TCGA-BP-5173	0.73622	0.970709	0.700795	0.531548	0.433023	0.415917	0.39055	0.902102	0.712279	0.44285	0.58802	0.534307	0.977884	0.894471	0.720669	0.567692	0.504218
TCGA-B8-A8YJ	0.925481	0.945618	0.496833	0.544844	0.346154	0.347939	0.396439	0.728603	0.554906	0.684986	0.598135	0.401365	0.955632	0.838907	0.888346	0.627128	0.62081
TCGA-B0-5080	0.882181	0.940906	0.599807	0.446088	0.266477	0.460411	0.419012	0.783539	0.641789	0.682684	0.608973	0.285923	0.948835	0.829678	0.885629	0.583145	0.667413
TCGA-B2-4101	0.71655	0.965276	0.741048	0.521938	0.377379	0.464253	0.405749	0.917895	0.645212	0.524427	0.448593	0.412268	0.97307	0.862256	0.788147	0.606095	0.514101
TCGA-BP-5185	0.714616	0.942811	0.587191	0.413772	0.328291	0.40815	0.299238	0.813801	0.71258	0.510996	0.48332	0.387181	0.952479	0.890382	0.767962	0.612637	0.42243
TCGA-BP-5202	0.79478	0.953838	0.537047	0.482053	0.258521	0.309479	0.184953	0.72465	0.755624	0.430273	0.534642	0.253147	0.960517	0.915181	0.746289	0.545508	0.573773
TCGA-B8-5164	0.607093	0.99522	0.792009	0.673581	0.561565	0.505458	0.452961	0.971101	0.646886	0.399478	0.453351	0.665748	0.998178	0.999512	0.743837	0.629501	0.556436
TCGA-DV-5573	0.638883	0.985384	0.773188	0.523671	0.482645	0.449298	0.387531	0.975514	0.777113	0.462771	0.441628	0.614023	0.991712	0.974931	0.779394	0.649912	0.454221
TCGA-B0-5697	0.597987	0.966609	0.726501	0.51304	0.445008	0.457205	0.388428	0.927919	0.766837	0.46061	0.448207	0.522167	0.972337	0.96701	0.736139	0.592552	0.484556
TCGA-CJ-4920	0.742532	0.94445	0.458461	0.436796	0.26349	0.477531	0.346343	0.68472	0.69798	0.562949	0.631588	0.286631	0.949147	0.873697	0.776227	0.57673	0.568115
TCGA-BP-5177	0.814984	0.94678	0.632489	0.419732	0.271515	0.464711	0.287629	0.80679	0.731507	0.595715	0.619959	0.322927	0.961174	0.876225	0.85551	0.588573	0.567417
TCGA-B0-4842	0.615661	0.955657	0.693949	0.523315	0.453781	0.47442	0.493069	0.821134	0.664677	0.524226	0.435154	0.499206	0.965	0.921617	0.805954	0.571993	0.44339
TCGA-MW-A4EC	0.782662	0.94449	0.523184	0.445695	0.250406	0.38377	0.226572	0.640183	0.755028	0.354857	0.485953	0.275167	0.957507	0.896947	0.673524	0.549535	0.467988
TCGA-BP-4770	0.67648	0.908427	0.529243	0.500919	0.314146	0.376783	0.339314	0.712413	0.498978	0.85644	0.685614	0.377427	0.893341	0.884012	0.893213	0.638274	0.348878
TCGA-3Z-A93Z	0.821073	0.955391	0.597013	0.478064	0.312033	0.398503	0.268875	0.760741	0.745041	0.504835	0.551595	0.343376	0.966037	0.815885	0.756564	0.5798	0.415897
TCGA-B0-5710	0.878661	0.969856	0.626457	0.484609	0.283926	0.496889	0.347157	0.788269	0.697264	0.548171	0.566961	0.316644	0.972478	0.908374	0.834415	0.615112	0.72589
TCGA-GK-A6C7	0.877141	0.960736	0.61481	0.388077	0.282262	0.32096	0.310809	0.808066	0.725718	0.55856	0.579965	0.331397	0.970037	0.889374	0.766127	0.582135	0.578415
TCGA-B0-4843	0.813108	0.946478	0.446594	0.409977	0.200817	0.390893	0.375993	0.671692	0.731273	0.600525	0.665927	0.209331	0.956868	0.828041	0.882854	0.518492	0.522514
TCGA-B8-A54H	0.843621	0.964297	0.648043	0.395257	0.329748	0.44506	0.343039	0.887147	0.770307	0.479268	0.485761	0.383295	0.972438	0.917431	0.769582	0.570072	0.537305
TCGA-A3-3373	0.652039	0.950965	0.536436	0.468676	0.342788	0.432401	0.218599	0.686109	0.71468	0.504128	0.54279	0.366974	0.957522	0.93321	0.772271	0.520189	0.463535
TCGA-B0-5104	0.693581	0.958425	0.471788	0.366142	0.219156	0.477182	0.281372	0.595642	0.663485	0.402487	0.479523	0.253053	0.967967	0.823224	0.746803	0.564428	0.503462
TCGA-B0-5694	0.809777	0.931249	0.590617	0.381512	0.25345	0.401234	0.263867	0.841337	0.771334	0.550045	0.518524	0.229936	0.936567	0.885323	0.793297	0.577819	0.637488
TCGA-CJ-4903	0.660584	0.961926	0.656802	0.478563	0.394208	0.469172	0.309178	0.840193	0.672743	0.482511	0.491233	0.44266	0.969637	0.8444	0.751302	0.560678	0.52797
TCGA-CZ-5457	0.793251	0.960924	0.623488	0.526144	0.366865	0.448815	0.255368	0.794116	0.728168	0.43848	0.525557	0.41182	0.967141	0.9442	0.751064	0.579138	0.620537
TCGA-DV-5568	0.780284	0.934628	0.657485	0.548018	0.396309	0.481823	0.390995	0.84324	0.696704	0.583249	0.494686	0.491323	0.943715	0.907239	0.857527	0.587294	0.554651
TCGA-CZ-5985	0.522239	0.949705	0.677782	0.566343	0.428342	0.428919	0.349401	0.812114	0.733339	0.47109	0.39705	0.472863	0.961764	0.947053	0.782704	0.63767	0.500865
TCGA-CZ-5456	0.547773	0.930446	0.507293	0.432504	0.333265	0.517815	0.379907	0.76176	0.698907	0.596387	0.441924	0.340897	0.928417	0.924515	0.79388	0.505034	0.566279
TCGA-BP-5183	0.670224	0.96738	0.709232	0.482982	0.400787	0.459609	0.411753	0.89319	0.679607	0.360697	0.386004	0.446017	0.977047	0.961947	0.734233	0.602341	0.504739
TCGA-B8-4621	0.397496	0.936924	0.420197	0.450791	0.309593	0.383295	0.2264	0.54573	0.689306	0.340371	0.236957	0.306427	0.94195	0.918035	0.651036	0.544759	0.514324

## Sheet: S7
Table-S7: Correlation between IL18/IL18 promoter methylation and clinical pathology characteristics in renal cell carcinoma
Correlation between IL18/IL18 promoter methylation and clinical pathology characteristics in renal cell carcinoma
Variable	NO.	IL18		X2	P Valve	NO.	cg04100971		X2	P Valve	NO.	cg05687149		X2	P Valve
		Low	High				Low	High				Low	High
Age
<60	150	71(47.3%)	79(52.7%)	0.043	0.397	150	80(53.3%)	70(46.7%)	1.388	0.239	150	80(53.3%)	70(46.7%)	1.388	0.239
>60	167	87(52.1%)	80(47.9%)			167	78(46.7%)	89(53.3%)			167	78(46.7%)	89(53.3%)
Gender
Female	112	74(66.1%)	38(33.9%)	18.247	<0.001	112	54(48.2%)	58(51.8%)	0.184	0.668	112	56(50.0%)	56(50.0%)	0.002	1
Male	205	84(41.0%)	121(59.0%)			205	104(50.7%)	101(49.3%)			205	102(49.8%)	103(50.2%)
AJCC stage
I	155	84(54.2%)	71(45.8%)	6.959	0.115	155	91(58.7%)	64(41.3%)	10.17	0.027	155	71(45.8%)	84(54.2%)	5.493	0.215
II	31	13(41.9%)	18(58.1%)			31	14(45.2%)	17(54.8%)			31	15(48.4%)	16(51.6%)
III	72	39(54.2%)	33(45.8%)			72	30(41.7%)	42(58.3%)			72	43(59.7%)	29(40.3%)
IV	57	22(38.6%)	35(61.4%)			57	22(38.6%)	35(61.4%)			57	29(50.9%)	28(49.1%)
Pathological grade
G1	9	8(88.9%)	1(11.1%)	14.076	0.002	9	4(44.4%)	5(55.6%)	5.496	0.141	9	6(66.7%)	3(33.3%)	4.7	0.192
G2	133	76(57.1%)	57(42.9%)			133	73(54.9%)	60(45.1%)			133	59(44.4%)	74(55.6%)
G3	123	48(39.0%)	75(61.0%)			123	62(50.4%)	61(49.6%)			123	61(49.6%)	62(50.4%)
G4	48	24(50.0%)	24(50.0%)			48	17(35.4%)	31(64.6%)			48	29(60.4%)	19(39.6%)
Correlation between IL18 promoter methylation and clinical pathology characteristics in renal cell carcinoma
Variable	NO.	cg0429355		X2	P Valve	NO.	cg09122223		X2	P Valve	NO.	cg11304234		X2	P Valve	NO.	cg26534425		X2	P Valve
		Low	High				Low	High				Low	High				Low	High
Age
<60	149	67(45.0%)	82(55.0%)	2.688	0.101	150	62(41.3%)	88(58.7%)	8.246	0.004	150	69(46.0%)	81(54.0%)	1.681	0.195	150	67(44.7%)	83(55.3%)	3.051	0.081
>60	166	90(54.2%)	76(45.8%)			167	96(57.5%)	71(42.5%)			167	89(53.3%)	78(46.7%)			167	91(54.5%)	76(45.5%)
Gender
Female	111	42(37.8%)	69(62.2%)	9.878	0.002	112	55(49.1%)	57(50.9%)	0.037	0.847	112	46(41.1%)	66(58.9%)	5.329	0.021	112	46(41.1%)	66(58.9%)	5.329	0.021
Male	204	115(56.4%)	89(43.6%)			205	103(50.2%)	102(49.8%)			205	112(54.6%)	93(45.4%)			205	112(54.6%)	93(45.4%)
AJCC stage
I	154	65(42.2%)	89(57.8%)	9.59	0.035	155	71(45.8%)	84(54.2%)	7.003	0.112	155	65(41.9%)	90(58.1%)	11.795	0.013	155	68(43.9%)	87(56.1%)	7.734	0.082
II	31	17(54.8%)	14(45.2%)			31	14(45.2%)	17(54.8%)			31	14(45.2%)	17(54.8%)			31	15(48.4%)	16(51.6%)
III	72	41(56.9%)	31(43.1%)			72	37(51.4%)	35(48.6%)			72	40(55.6%)	32(44.4%)			72	37(51.4%)	35(48.6%)
IV	56	34(60.7%)	22(39.3%)			57	36(63.2%)	21(36.8%)			57	38(66.7%)	19(33.3%)			57	37(64.9%)	20(35.1%)
Pathological grade
G1	9	2(22.2%)	7(77.8%)	20.232	<0.001	9	4(44.4%)	5(55.6%)	8.421	0.004	9	1(11.1%)	8(88.9%)	14.392	0.002	9	1(11.1%)	8(88.9%)	16.801	0.001
G2	132	49(37.1%)	83(62.9%)			133	56(42.1%)	77(57.9%)			133	55(41.4%)	78(58.6%)			133	54(40.6%)	79(59.4%)
G3	122	73(59.8%)	49(40.2%)			123	65(52.8%)	58(47.2%)			123	71(57.7%)	52(42.3%)			123	75(61.0%)	48(39.0%)
G4	48	31(64.6%)	17(35.4%)			48	32(66.7%)	16(33.3%)			48	29(60.4%)	19(39.6%)			48	27(56.3%)	21(43.8%)

## Sheet: S8
	Correlation between IL18 expression/IL18 promoter methylation and smoking in renal cell carcinoma
	Variable	NO.	somker	non-somker	X2	P Valve	Variable	NO.	somker	non-somker	X2	P Valve
	IL18						cg09122223
	Low	34	8(23.5%)	26(64.5%)	0.435	0.51	Low	34	5(14.7%)	29(85.3%)	0.856	0.355
	High	35	6(17.1%)	29(82.9%)			High	34	8(23.5%)	26(76.5%)
	cg04100971						cg11304234
	Low	34	8(23.5%)	26(64.5%)	0.435	0.51	Low	34	8(23.5%)	26(76.5%)	0.435	0.51
	High	35	6(17.1%)	29(82.9%)			High	35	6(17.1%)	29(82.9%)
	cg05687149						cg26534425
	Low	14	5(35.7%)	9(64.3%)	1.583	0.208	Low	34	9(26.5%)	25(73.5%)	1.583	0.208
	High	55	30(54.5%)	25(45.5%)			High	35	5(14.3%)	30(85.7%)
	cg0429355
	Low	34	9(26.5%)	25(73.5%)	1.439	0.23
	High	34	5(14.7%)	29(85.3%)
